# Supplementary material for: Ribosome Incorporation Transdifferentiates Chick Primary Cells and Induces Their Proliferation by Secreting Growth Factors
Source: J Dev Biol. 2025 Jun 1;13(2):19. doi: 10.3390/jdb13020019 (PMC12193757; doi:10.3390/jdb13020019)
Supplement: Supplementary file 1 [file jdb-13-00019-s001.zip]

Archive with 7 entries (7 files):
- Table S1. Antibodies used in Immunocytochemistry.pdf
- Table S2. Statistical Analysis of Staining for differentiated Adipocyte and Osteoblast.xlsx
- Table S3 Result of Proliferation assay.xlsx
- Table S4. RT-PCR & RT-qPCR Primers.pdf
- Table S5. RNA- Sequencing-Significant DEG analysis by DEseq2.xlsx
- Table S6. RNA- Sequencing-Significant DEG analysis by TPM.xlsx
- Table S7. RNA- Sequencing-Significant DEG analysis by TPM for growth factor.xlsx
