# Supplementary material for: Ribosome Incorporation Transdifferentiates Chick Primary Cells and Induces Their Proliferation by Secreting Growth Factors
Source: J Dev Biol. 2025 Jun 1;13(2):19. doi: 10.3390/jdb13020019 (PMC12193757; doi:10.3390/jdb13020019)
Supplement: Supplementary file 1 [file jdb-13-00019-s001.zip › Table S2. Statistical Analysis of Staining for differentiated Adipocyte and Osteoblast.xlsx]

## Sheet: Sheet1
	Sample	All area	Stained area	Stained %			Adipocyte_1			Adipocyte_2			Adipocyte_3
	Number	1474560	x	x/1474560
	Adipocyte
	Sample	All area	Stained area	Stained %
	1	1474560	221067	14.9921
	2	1474560	278941	18.9169
	3	1474560	268578	18.2141
			Average	17.3744
			±	1.70879
							Osteoblast_1			Osteoblast_2			Osteoblast_3
	Osteoblast
	Sample	All area	Stained area	Stained %
	1	1474560	1097590	74.4351
	2	1474560	1230194	83.4279
	3	1474560	1264404	85.7479
			Average	81.2036
			±	4.87889
