# Supplementary material for: Ribosome Incorporation Transdifferentiates Chick Primary Cells and Induces Their Proliferation by Secreting Growth Factors
Source: J Dev Biol. 2025 Jun 1;13(2):19. doi: 10.3390/jdb13020019 (PMC12193757; doi:10.3390/jdb13020019)
Supplement: Supplementary file 1 [file jdb-13-00019-s001.zip › Table S3 Result of Proliferation assay.xlsx]

## Sheet: Sheet1
	set_N
	Day N
	Medium	No. 1 (=well Number)	No. 2	No. 3	No. 4	Average
	DMEM	n (x10^4 cells/well)
	CMCs-Sp
	CMCs-Ribo-Sp
	set_1							set_4
	Day 1							Day 1
	Medium	No. 1	No. 2	No. 3	No. 4	Average		Medium	No. 1	No. 2	No. 3	No. 4	Average
	DMEM	0.25	0.25	0.5	0.25	0.3125		DMEM	0.5	1.25	1	0.5	0.8125
	CMCs-Sp	2	1.5	1.25	1	1.4375		CMCs-Sp	6	3.5	6	3.5	4.75
	CMCs-Ribo-Sp	3	2	3	1.25	2.3125		CMCs-Ribo-Sp	7	9	8	6	7.5
	Day 3							Day 3
	Medium	No. 1	No. 2	No. 3	No. 4	Average		Medium	No. 1	No. 2	No. 3	No. 4	Average
	DMEM	5	5.5	4.25	-	4.91667		DMEM	6.5	6	6.25	5.75	6.125
	CMCs-Sp	15	13	14.5	16	14.625		CMCs-Sp	17.25	16.25	14.25	17	16.1875
	CMCs-Ribo-Sp	22	19.75	21	23.25	21.5		CMCs-Ribo-Sp	21.25	23.75	21.5	20.5	21.75
	Day 5							Day 5
	Medium	No. 1	No. 2	No. 3	No. 4	Average		Medium	No. 1	No. 2	No. 3	No. 4	Average
	DMEM	11.5	-	-	12.25	11.875		DMEM	2.75	3.25	2.5	4	3.125
	CMCs-Sp	18.5	21.25	18.5	19.25	19.375		CMCs-Sp	13.5	16.75	17.75	15.75	15.9375
	CMCs-Ribo-Sp	25.25	28	27.75	25.5	26.625		CMCs-Ribo-Sp	29.25	27	25.25	29.75	27.8125
	set_2							Total
	Day 1							Day 1
	Medium	No. 1	No. 2	No. 3	No. 4	Average		Medium	set_1	set_2	set_3	set_4	Average
	DMEM	0.25	0.25	1.25	0.75	0.625		DMEM	0.3125	0.625	0.875	0.8125	0.65625
	CMCs-Sp	2.75	2.25	2	2.5	2.375		CMCs-Sp	1.4375	2.375	3.1875	4.75	2.9375
	CMCs-Ribo-Sp	3.5	4.5	4.75	3.75	4.125		CMCs-Ribo-Sp	2.3125	4.125	4.9375	7.5	4.71875
	Day 3							Day 3
	Medium	No. 1	No. 2	No. 3	No. 4	Average		Medium	set_1	set_2	set_3	set_4	Average
	DMEM	6.75	-	7.75	8	7.5		DMEM	4.91667	7.5	10.6667	6.125	7.30208
	CMCs-Sp	19	17.25	17.75	15.5	17.375		CMCs-Sp	14.625	17.375	17.4375	16.1875	16.4062
	CMCs-Ribo-Sp	23.5	22	23	22.75	22.8125		CMCs-Ribo-Sp	21.5	22.8125	20.8125	21.75	21.7188
	Day 5							Day 5
	Medium	No. 1	No. 2	No. 3	No. 4	Average		Medium	set_1	set_2	set_3	set_4	Average
	DMEM	9	8.5	10	7.25	8.6875		DMEM	11.875	8.6875	8.58333	3.125	8.06771
	CMCs-Sp	20	19.25	16.5	19.5	18.8125		CMCs-Sp	19.375	18.8125	17.1875	15.9375	17.8281
	CMCs-Ribo-Sp	24	28.25	24.5	23	24.9375		CMCs-Ribo-Sp	26.625	24.9375	23.8125	27.8125	25.7969
	set_3
	Day 1
	Medium	No. 1	No. 2	No. 3	No. 4	Average
	DMEM	1.5	0.75	0.5	0.75	0.875
	CMCs-Sp	3.5	3	3.5	2.75	3.1875
	CMCs-Ribo-Sp	6.5	4.75	4.75	3.75	4.9375
	Day 3
	Medium	No. 1	No. 2	No. 3	No. 4	Average
	DMEM	11	11.75	9.25	-	10.6667
	CMCs-Sp	18	18.25	17.5	16	17.4375
	CMCs-Ribo-Sp	19.75	22.75	19.5	21.25	20.8125
	Day 5
	Medium	No. 1	No. 2	No. 3	No. 4	Average
	DMEM	9	9.25	7.5	-	8.58333
	CMCs-Sp	15.5	18	17	18.25	17.1875
	CMCs-Ribo-Sp	22.75	22.75	26.5	23.25	23.8125
