# Supplementary material for: Ribosome Incorporation Transdifferentiates Chick Primary Cells and Induces Their Proliferation by Secreting Growth Factors
Source: J Dev Biol. 2025 Jun 1;13(2):19. doi: 10.3390/jdb13020019 (PMC12193757; doi:10.3390/jdb13020019)
Supplement: Supplementary file 1 [file jdb-13-00019-s001.zip › Table S5. RNA- Sequencing-Significant DEG analysis by DEseq2.xlsx]

## Sheet: Data Table S5. RNA- Sequencing-
Gene	baseMean	log2FoldChange	lfcSE	stat	pvalue	padj
ENSGALG00010000791	4085.02	8.28639	0.212551	38.9854	0	0
ENSGALG00010001612	2369.26	5.26409	0.112221	46.9082	0	0
ENSGALG00010001796	2797.82	2.65644	0.0661245	40.1733	0	0
ENSGALG00010002235	5657.73	3.74772	0.0615209	60.9178	0	0
ENSGALG00010002373	20697.6	-1.55214	0.0331883	-46.7677	0	0
ENSGALG00010002788	12657.8	-2.85891	0.0418112	-68.3768	0	0
ENSGALG00010003795	2194.79	5.90922	0.13775	42.8982	0	0
ENSGALG00010005258	1355.62	-4.58941	0.118908	-38.5962	0	0
ENSGALG00010007640	14148	1.81118	0.0359211	50.4212	0	0
ENSGALG00010011950	13488.3	1.7392	0.035252	49.3362	0	0
ENSGALG00010014128	5456.61	-1.96627	0.0519364	-37.8592	0	0
ENSGALG00010014324	5908.41	-1.83932	0.046885	-39.2305	0	0
ENSGALG00010015407	21734.5	-1.7729	0.0353454	-50.1591	0	0
ENSGALG00010001313	6253.74	1.80042	0.0459704	39.1647	0	0
ENSGALG00010001409	20232.3	-3.48403	0.0350524	-99.395	0	0
ENSGALG00010004281	117333	-1.34959	0.0324416	-41.6006	0	0
ENSGALG00010004483	13984.9	3.58763	0.041433	86.5888	0	0
ENSGALG00010009284	13596.8	3.88902	0.0459992	84.5455	0	0
ENSGALG00010012200	1929.9	-3.66577	0.0876543	-41.8208	0	0
ENSGALG00010002374	6063.56	-1.79432	0.0456912	-39.2706	0	0
ENSGALG00010004980	16867.1	-4.56695	0.0739986	-61.7167	0	0
ENSGALG00010006816	2015.43	3.55597	0.0914678	38.8767	0	0
ENSGALG00010018414	2303.43	5.5731	0.125164	44.5264	0	0
ENSGALG00010019307	4842.17	2.49785	0.0515005	48.5016	0	0
ENSGALG00010004981	6463.48	3.62352	0.0550058	65.8751	0	0
ENSGALG00010005122	3415.46	7.78323	0.196292	39.6512	0	0
ENSGALG00010005131	20244	3.6242	0.0385598	93.9891	0	0
ENSGALG00010005138	3255.26	4.02773	0.0740442	54.3963	0	0
ENSGALG00010006118	1984.4	-2.86611	0.0751928	-38.1168	0	0
ENSGALG00010007007	22714.2	2.18403	0.0329408	66.3017	0	0
ENSGALG00010009833	5522.11	2.4399	0.0484886	50.319	0	0
ENSGALG00010013621	3890.03	3.23015	0.0607989	53.1285	0	0
ENSGALG00010015145	5210.69	1.95412	0.0484292	40.35	0	0
ENSGALG00010018665	4731.45	6.75605	0.121222	55.7328	0	0
ENSGALG00010005495	31735.1	1.43051	0.0296882	48.1845	0	0
ENSGALG00010008177	12751.3	-2.60526	0.0371638	-70.1021	0	0
ENSGALG00010012226	4846.84	5.54947	0.0897268	61.8485	0	0
ENSGALG00010012427	2689.83	-2.69968	0.0682257	-39.5699	0	0
ENSGALG00010012940	11954.7	1.61022	0.0364583	44.1662	0	0
ENSGALG00010013954	18592.5	-1.6142	0.0344052	-46.9173	0	0
ENSGALG00010018081	1885.86	5.1054	0.119215	42.8253	0	0
ENSGALG00010020003	9231.15	-2.18404	0.0442469	-49.3603	0	0
ENSGALG00010024441	97095.7	7.66629	0.0449836	170.424	0	0
ENSGALG00010024802	6753.28	1.90409	0.0469912	40.5202	0	0
ENSGALG00010026002	718973	0.94222	0.0250594	37.5995	0	0
ENSGALG00010009793	2631.43	3.88886	0.0795203	48.904	0	0
ENSGALG00010011251	1702.93	-4.00731	0.095636	-41.9017	0	0
ENSGALG00010013078	23704.5	-1.25101	0.0323071	-38.7225	0	0
ENSGALG00010014162	9235.2	-1.66001	0.039418	-42.1129	0	0
ENSGALG00010014310	132680	-1.64119	0.0300314	-54.6493	0	0
ENSGALG00010014389	86153.3	-1.56906	0.0322024	-48.725	0	0
ENSGALG00010018627	2580.29	-3.22241	0.0696052	-46.2955	0	0
ENSGALG00010019277	4593.38	-2.3379	0.0508414	-45.9841	0	0
ENSGALG00010020525	8346.42	-1.76626	0.0407534	-43.3401	0	0
ENSGALG00010020794	1545.64	4.57955	0.118132	38.7664	0	0
ENSGALG00010021083	29156.3	2.07779	0.0387327	53.6444	0	0
ENSGALG00010021038	8431.03	3.10161	0.0489012	63.426	0	0
ENSGALG00010025069	3652.43	-3.17073	0.0601044	-52.7537	0	0
ENSGALG00010026128	17034.6	1.92963	0.0360327	53.5522	0	0
ENSGALG00010001123	2306.49	3.30038	0.0828053	39.8571	0	0
ENSGALG00010001230	13700.1	2.31783	0.0361862	64.053	0	0
ENSGALG00010016973	5467.08	2.31603	0.0491603	47.1118	0	0
ENSGALG00010024717	103464	4.79644	0.031167	153.895	0	0
ENSGALG00010016930	2019.21	5.38705	0.127123	42.3766	0	0
ENSGALG00010020954	6731.74	-1.92547	0.0464552	-41.4478	0	0
ENSGALG00010027205	2225.29	-2.96726	0.0756057	-39.2465	0	0
ENSGALG00010023744	10453.8	1.92118	0.0413532	46.4577	0	0
ENSGALG00010016470	17713.9	1.93519	0.0330883	58.4857	0	0
ENSGALG00010014573	8021.6	1.73306	0.0420018	41.2615	0	0
ENSGALG00010015094	26137	5.93913	0.052228	113.715	0	0
ENSGALG00010000143	6250.38	-1.77971	0.0436027	-40.8165	0	0
ENSGALG00010029394	5331.88	4.28783	0.0626214	68.4722	0	0
ENSGALG00010029651	12386.6	-2.31969	0.0364018	-63.7246	0	0
ENSGALG00010028450	54895.9	5.11221	0.0403041	126.841	0	0
ENSGALG00010028898	2583.78	3.88124	0.084982	45.6713	0	0
ENSGALG00010028912	407918	5.41156	0.0277116	195.281	0	0
ENSGALG00010029162	2983.04	-2.48676	0.0637786	-38.9905	0	0
ENSGALG00010029945	18766.4	3.66529	0.0372674	98.3512	0	0
ENSGALG00010017142	4219.15	-2.38784	0.0534467	-44.677	0	0
ENSGALG00010017974	7357.46	-2.31269	0.0428336	-53.9924	0	0
ENSGALG00010013414	3624.13	4.81198	0.0853766	56.3618	0	0
ENSGALG00010016458	3637.05	3.09553	0.0618831	50.0222	0	0
ENSGALG00010027214	16339.5	2.41591	0.0344068	70.2162	0	0
ENSGALG00010027321	4739.6	3.30245	0.0569137	58.0256	0	0
ENSGALG00010027636	14912.6	1.80293	0.0349883	51.5295	0	0
ENSGALG00010028562	13145.2	2.52698	0.0373288	67.6951	0	0
ENSGALG00010027110	1964.71	3.28705	0.0816176	40.2738	0	0
ENSGALG00010027200	25268.4	1.44431	0.032917	43.8774	0	0
ENSGALG00010022333	2194.87	-3.00455	0.0744504	-40.3564	0	0
ENSGALG00010028461	29904.6	3.40476	0.0336452	101.196	0	0
ENSGALG00010026410	6859.77	-1.55121	0.0419593	-36.9695	3.54270477820562e-299	6.13666543064342e-297
ENSGALG00010025414	30331.7	-1.14111	0.0309093	-36.9179	2.38854661294236e-298	4.09246307171852e-296
ENSGALG00010010893	3547.82	8.27152	0.2257	36.6483	4.87327516072123e-294	8.25993939338158e-292
ENSGALG00010006134	1427.22	5.29677	0.144928	36.5477	1.94171626029508e-292	3.25609291606717e-290
ENSGALG00010013531	2555.78	2.55177	0.0699653	36.4719	3.09278642748602e-291	5.13174657436443e-289
ENSGALG00010009336	4988.41	1.96545	0.0544897	36.0701	6.67231437466478e-285	1.09558011966501e-282
ENSGALG00010024472	64884.2	0.990715	0.0274736	36.0606	9.4095880511797e-285	1.52910656134789e-282
ENSGALG00010025982	4505.59	1.8234	0.0507111	35.9565	4.00303802403981e-283	6.4387641196877e-281
ENSGALG00010028763	39290.3	-1.00267	0.0281971	-35.5593	5.97561132788721e-277	9.51450114762486e-275
ENSGALG00010023078	7871.53	-1.41672	0.0402061	-35.2364	5.54541029523892e-272	8.74123024838512e-270
ENSGALG00010015698	8187.24	1.56316	0.0446132	35.0381	5.91827242777733e-269	9.23660676030238e-267
ENSGALG00010006546	3509.44	1.91983	0.0550342	34.8844	1.28326498710762e-266	1.98314764625269e-264
ENSGALG00010007162	3847.72	1.83744	0.0528844	34.7445	1.67538447777659e-264	2.56398888574683e-262
ENSGALG00010009052	1341.96	-6.20425	0.179317	-34.5993	2.59003541784974e-262	3.92564695111206e-260
ENSGALG00010029353	1070.77	-4.27084	0.124425	-34.3246	3.37154433823449e-258	5.06149080034193e-256
ENSGALG00010012358	2529.14	2.32397	0.0682002	34.0756	1.69301655118516e-254	2.51764338644639e-252
ENSGALG00010020966	1061.43	-4.16786	0.122515	-34.0192	1.15782265835678e-253	1.70567837043719e-251
ENSGALG00010000821	2363.97	2.30051	0.0678248	33.9184	3.565993773201e-252	5.20469998583031e-250
ENSGALG00010018372	1114.6	-3.98852	0.117986	-33.8049	1.66889733147851e-250	2.41347051707301e-248
ENSGALG00010011431	1470.41	3.16283	0.0937121	33.7505	1.04982853465406e-249	1.50440429015927e-247
ENSGALG00010002253	5303.06	1.62306	0.0485319	33.4431	3.24366766324528e-245	4.6063003041203e-243
ENSGALG00010019614	3136.86	1.9275	0.0580307	33.2153	6.47701678972167e-242	9.11582282646274e-240
ENSGALG00010017470	19971.8	-1.03236	0.0313246	-32.9569	3.36608337707092e-238	4.69553736927159e-236
ENSGALG00010011903	3286.53	1.97317	0.0603523	32.6941	1.89302842572616e-234	2.61752693637908e-232
ENSGALG00010023603	7044.62	1.4253	0.0440569	32.3513	1.32868001578688e-229	1.82121592076944e-227
ENSGALG00010006156	3788.55	1.70922	0.052869	32.3293	2.71046439038099e-229	3.68319398151513e-227
ENSGALG00010020155	12335	-1.27517	0.0395486	-32.2431	4.38867701048614e-228	5.9127107449823e-226
ENSGALG00010010366	62753.1	0.894553	0.02785	32.1204	2.28807965786963e-226	3.05652539381347e-224
ENSGALG00010020918	1108.59	4.85589	0.151301	32.0942	5.31748822127913e-226	7.04366107832125e-224
ENSGALG00010014976	991.83	4.432	0.138483	32.004	9.60374505628688e-225	1.26153194435208e-222
ENSGALG00010021018	2172.64	2.29738	0.0718112	31.992	1.40985470007567e-224	1.83665616837131e-222
ENSGALG00010011983	2615.81	8.21409	0.257	31.9615	3.73994234109099e-224	4.83218943628011e-222
ENSGALG00010012248	1358.55	-2.8672	0.0897311	-31.9532	4.87528898092251e-224	6.24790082977898e-222
ENSGALG00010014102	1864.05	-2.38921	0.0747995	-31.9416	7.07272662322209e-224	8.99091852918144e-222
ENSGALG00010001888	3708.7	1.69454	0.0531523	31.8809	4.91003087910098e-223	6.1917453397815e-221
ENSGALG00010008405	913.32	-5.0089	0.157983	-31.7052	1.31556734793532e-220	1.64581651630988e-218
ENSGALG00010016411	6174.05	1.51816	0.0479368	31.67	4.01900669367249e-220	4.9883151584535e-218
ENSGALG00010021165	12219.3	-1.1133	0.0353594	-31.4853	1.37877397701844e-217	1.69793860935482e-215
ENSGALG00010007800	1893.68	-2.35132	0.0746882	-31.4818	1.54348139326382e-217	1.88603854279207e-215
ENSGALG00010002655	68055.2	-0.882061	0.028104	-31.3856	3.17819735679961e-216	3.8536865334794e-214
ENSGALG00010023649	1255.55	-3.0613	0.0975675	-31.3762	4.2742100211413e-216	5.14308187505728e-214
ENSGALG00010022454	883.606	-5.07965	0.163211	-31.1231	1.17252381158528e-212	1.40018885166809e-210
ENSGALG00010004325	1400.66	-2.71984	0.0874694	-31.0948	2.83239455475821e-212	3.35691995237998e-210
ENSGALG00010011634	128071	8.70832	0.280214	31.0774	4.8622990476136e-212	5.71973282742785e-210
ENSGALG00010022386	961.057	4.75654	0.153112	31.0658	6.97918400333576e-212	8.14910203293197e-210
ENSGALG00010022071	23765.2	-1.12374	0.0365728	-30.7261	2.55090445411554e-207	2.95661080222229e-205
ENSGALG00010018540	4390.7	1.52489	0.0496849	30.6913	7.43293750706868e-207	8.55221853459297e-205
ENSGALG00010023571	32492	0.92496	0.0301656	30.6627	1.7870936798717e-206	2.04130128085635e-204
ENSGALG00010028080	978.68	-3.54794	0.115821	-30.6329	4.47137803530053e-206	5.07067136478002e-204
ENSGALG00010003260	906.821	4.54537	0.148547	30.5988	1.26895200420189e-205	1.42874931730246e-203
ENSGALG00010010796	18024.3	-0.975869	0.0321151	-30.3866	8.2598852079679e-203	9.23408301653886e-201
ENSGALG00010017450	5326.48	1.43716	0.0473092	30.3781	1.06979142633695e-202	1.18754382065841e-200
ENSGALG00010027578	1084.42	3.40096	0.111958	30.377	1.10520404141911e-202	1.21827491642583e-200
ENSGALG00010004760	18398.8	-1.2132	0.0399657	-30.3559	2.09914706123565e-202	2.29783716154566e-200
ENSGALG00010010512	947.282	4.17107	0.138023	30.2202	1.28575509812342e-200	1.39774880080824e-198
ENSGALG00010016785	2767.2	-1.80602	0.0598034	-30.1993	2.42154712517027e-200	2.61444159822322e-198
ENSGALG00010018309	9650.49	-1.14293	0.0379637	-30.1058	4.06617947111856e-199	4.36021680294163e-197
ENSGALG00010024270	10117.8	-1.13595	0.0377625	-30.0815	8.44793469019796e-199	8.99762125145882e-197
ENSGALG00010025644	1111.51	-2.98874	0.0993562	-30.081	8.58709587454867e-199	9.08445585708126e-197
ENSGALG00010015804	9428.65	1.21479	0.0404329	30.0447	2.56255273365815e-198	2.69290124937689e-196
ENSGALG00010021013	13637.7	-1.26503	0.0421433	-30.0173	5.83017143113975e-198	6.0861584284143e-196
ENSGALG00010003512	872.656	4.48726	0.149537	30.0078	7.77408291072995e-198	8.06203085012081e-196
ENSGALG00010013266	1281.2	2.77231	0.0925058	29.969	2.48670582911005e-197	2.56195712315436e-195
ENSGALG00010027776	7457.78	1.26634	0.0423592	29.8952	2.26872704446248e-196	2.3222041819391e-194
ENSGALG00010027203	893.803	4.0436	0.13566	29.8068	3.19094698458651e-195	3.24509014955078e-193
ENSGALG00010005772	5265.78	-1.34488	0.0454353	-29.5998	1.50366706216343e-192	1.51937845518475e-190
ENSGALG00010016724	6409.98	1.26969	0.04297	29.5482	6.91755618703973e-192	6.94531453352276e-190
ENSGALG00010000145	1731.79	-2.23374	0.075663	-29.5222	1.49211249526946e-191	1.48861830778054e-189
ENSGALG00010002782	3077.58	1.71262	0.0581402	29.4567	1.03472215478671e-190	1.02580662427062e-188
ENSGALG00010014109	974.843	-3.17475	0.10782	-29.445	1.45803136931504e-190	1.43643427965706e-188
ENSGALG00010003187	903.128	4.6624	0.159568	29.2189	1.11714308061625e-187	1.09375940246919e-185
ENSGALG00010010666	6241.05	-1.48835	0.0510081	-29.1787	3.61670053970578e-187	3.51913892638161e-185
ENSGALG00010020254	1133.66	-2.91089	0.0997873	-29.171	4.5266756942611e-187	4.37754533549925e-185
ENSGALG00010013465	6628.52	-1.30708	0.0448683	-29.1315	1.43346713966357e-186	1.37778917820224e-184
ENSGALG00010024974	3671.51	1.58185	0.0547537	28.8902	1.58344631789034e-183	1.51271904902457e-181
ENSGALG00010011204	3085.7	-3.57596	0.12424	-28.7826	3.53837808294668e-182	3.35996709165594e-180
ENSGALG00010021693	4991.43	1.34606	0.04692	28.6884	5.32487728032338e-181	5.02611021375674e-179
ENSGALG00010016958	1084.67	2.90841	0.101543	28.6423	2.00149942458722e-180	1.87795448986716e-178
ENSGALG00010000797	829.231	5.08677	0.177648	28.634	2.53345360227008e-180	2.36300764098126e-178
ENSGALG00010029660	791.517	4.26525	0.149316	28.5652	1.82004431137059e-179	1.68760932236086e-177
ENSGALG00010005474	736.821	-5.05872	0.177131	-28.5592	2.15816938176751e-179	1.98942830203516e-177
ENSGALG00010006472	1140.09	-6.95758	0.243662	-28.5542	2.49207837874366e-179	2.2838739234963e-177
ENSGALG00010010547	1867.46	2.09995	0.0736756	28.5026	1.08666489257506e-178	9.90121312234724e-177
ENSGALG00010010061	5048.94	-1.34377	0.0471847	-28.4789	2.13821309010954e-178	1.93704901950555e-176
ENSGALG00010029365	846.651	4.77644	0.168056	28.4217	1.09208847665858e-177	9.83690894718236e-176
ENSGALG00010025092	194719	-0.76943	0.0271949	-28.2932	4.18918889318317e-176	3.75194230245717e-174
ENSGALG00010005913	5414.86	1.30431	0.0461081	28.288	4.85247118988746e-176	4.32144086814667e-174
ENSGALG00010004990	777.73	4.50835	0.159534	28.2595	1.0890618310676e-175	9.64431552984186e-174
ENSGALG00010007781	2076.85	-1.9304	0.0683585	-28.2394	1.92305100223346e-175	1.69346664515117e-173
ENSGALG00010023167	1261.23	-2.58563	0.0917595	-28.1784	1.07659137180763e-174	9.42794988544649e-173
ENSGALG00010023847	823.865	5.39129	0.19212	28.0621	2.84120786155646e-173	2.47436240451461e-171
ENSGALG00010005146	5026.95	-1.37016	0.0490139	-27.9545	5.81304188633327e-172	5.03466918979513e-170
ENSGALG00010020056	5145.63	-1.28902	0.0461852	-27.9098	2.02819141961444e-171	1.7470153741739e-169
ENSGALG00010017976	3109.57	-1.55577	0.055886	-27.8383	1.49049526027012e-170	1.2768846080238e-168
ENSGALG00010015862	1824.62	-2.00011	0.0719965	-27.7806	7.43539383334031e-170	6.33535745918612e-168
ENSGALG00010005789	1407.35	2.49185	0.0898762	27.7254	3.45198761481788e-169	2.92546670819216e-167
ENSGALG00010023472	754.222	4.41453	0.159579	27.6636	1.91388358429364e-168	1.61329128017222e-166
ENSGALG00010029723	747.998	4.49798	0.162702	27.6454	3.16752822189221e-168	2.65583762562164e-166
ENSGALG00010023626	14188.4	0.969482	0.0350809	27.6356	4.15441588497804e-168	3.4648707722174e-166
ENSGALG00010026681	743.7	-3.61922	0.131189	-27.5879	1.55467395489913e-167	1.28980660795131e-165
ENSGALG00010029377	746.367	4.86721	0.176529	27.5717	2.43244989175675e-167	2.00747160438543e-165
ENSGALG00010020094	915.161	-3.04083	0.110511	-27.516	1.13062088364191e-166	9.28227968169139e-165
ENSGALG00010023293	781.607	-5.93353	0.217176	-27.3213	2.36678021333688e-164	1.93303401569063e-162
ENSGALG00010011131	993.472	-2.81329	0.103097	-27.2878	5.92444210130907e-164	4.81376189912036e-162
ENSGALG00010012041	1680.65	2.12037	0.0781367	27.1367	3.63168634128818e-162	2.93570624603721e-160
ENSGALG00010003466	4573.94	-1.33327	0.0491467	-27.1285	4.54764764123331e-162	3.65737600861024e-160
ENSGALG00010017676	19516.2	0.912679	0.0337438	27.0473	4.10805117494331e-161	3.28706653150413e-159
ENSGALG00010003307	156054	-0.708745	0.02622	-27.0307	6.44940923227585e-161	5.13444634991739e-159
ENSGALG00010002389	1066.58	6.74574	0.250188	26.9626	4.05426142937449e-160	3.21142326187086e-158
ENSGALG00010013227	2523.03	1.72469	0.0639757	26.9586	4.52394976178749e-160	3.56555100475281e-158
ENSGALG00010005484	2482.1	1.69823	0.0630249	26.9454	6.4557587276136e-160	5.06279227976981e-158
ENSGALG00010005881	783.37	3.49979	0.130012	26.9191	1.31373459981672e-159	1.02516824242134e-157
ENSGALG00010007575	3088.49	1.571	0.0586169	26.8011	3.13825993943631e-158	2.43686657267658e-156
ENSGALG00010013482	1194.97	2.52531	0.0945992	26.6949	5.39810886983994e-157	4.17109755467093e-155
ENSGALG00010001373	3468.28	1.55459	0.0583542	26.6406	2.29752644432401e-156	1.76662972399411e-154
ENSGALG00010008029	15139	0.900091	0.0338368	26.6009	6.62264079291634e-156	5.06760615624953e-154
ENSGALG00010007529	6234.55	-1.19698	0.0450235	-26.5857	9.94014497703334e-156	7.56939638999887e-154
ENSGALG00010020175	650.89	-5.21661	0.19641	-26.5598	1.98163131337026e-155	1.50175261503151e-153
ENSGALG00010010461	5288.42	1.44698	0.054486	26.557	2.13191535720849e-155	1.60791300362093e-153
ENSGALG00010020636	4954.42	-1.22636	0.0463205	-26.4755	1.85764527031365e-154	1.39438392361686e-152
ENSGALG00010029273	2033.72	8.50334	0.321181	26.4753	1.8686750761065e-154	1.39601541349131e-152
ENSGALG00010002870	733.323	5.46536	0.206912	26.414	9.46933777578236e-154	7.04080996979516e-152
ENSGALG00010002669	948.318	6.49746	0.246248	26.3858	1.99385330987324e-153	1.47554505744281e-151
ENSGALG00010028127	1907.65	1.99583	0.0758288	26.3202	1.12666681223194e-152	8.29890138374395e-151
ENSGALG00010008514	11178.8	0.979727	0.0372353	26.3118	1.40544285608855e-152	1.03041840653599e-150
ENSGALG00010018806	664.937	4.14172	0.158146	26.1892	3.52834439364258e-151	2.57487466097167e-149
ENSGALG00010018904	5484.23	1.18842	0.0453914	26.1817	4.29399568707109e-151	3.11918221268671e-149
ENSGALG00010021469	1306.22	-2.22621	0.0852703	-26.1077	2.97944950600282e-150	2.15436066803314e-148
ENSGALG00010012123	2109.59	-1.75526	0.0673899	-26.0463	1.48299977970344e-149	1.06742125696189e-147
ENSGALG00010007787	4019.04	-1.31638	0.0505895	-26.0209	2.87655460673011e-149	2.06105137572212e-147
ENSGALG00010028141	1335.95	-2.24378	0.0863627	-25.9809	8.13401751369067e-149	5.80165240128081e-147
ENSGALG00010023794	1423.65	2.14602	0.0826377	25.969	1.11049073963797e-148	7.88498447248351e-147
ENSGALG00010025917	1484.46	7.85366	0.303067	25.914	4.63537894867978e-148	3.27656853668338e-146
ENSGALG00010009416	725.083	-3.31242	0.127965	-25.8854	9.724221252441e-148	6.84298658938516e-146
ENSGALG00010013501	4418.68	1.32228	0.0512418	25.8047	7.85697621254004e-147	5.50442293503417e-145
ENSGALG00010009387	1037.31	-2.57852	0.100607	-25.6297	7.12407047718068e-145	4.96888154565483e-143
ENSGALG00010027751	1435.95	2.22664	0.0870328	25.5839	2.3040590328748e-144	1.59995077247601e-142
ENSGALG00010023655	4401.6	1.31306	0.0513749	25.5584	4.4276398769508e-144	3.06109155177085e-142
ENSGALG00010023902	1580.25	-1.98315	0.0776289	-25.5466	5.99162308646202e-144	4.12427749833628e-142
ENSGALG00010029579	4024.16	-1.29726	0.0509899	-25.4415	8.773649086876e-143	6.01300132854028e-141
ENSGALG00010028039	2622.46	5.6567	0.223268	25.3359	1.28528852962521e-141	8.73275995365613e-140
ENSGALG00010003937	20397.1	-0.789235	0.0311508	-25.3359	1.28448592261351e-141	8.73275995365613e-140
ENSGALG00010028052	1439.53	-2.02631	0.0802803	-25.2404	1.44316249749039e-140	9.76333495619783e-139
ENSGALG00010006025	2100.84	1.82981	0.0725667	25.2155	2.70567497713112e-140	1.82263054121871e-138
ENSGALG00010027174	3242.35	1.40083	0.0557739	25.1162	3.30736247266693e-139	2.21846615560208e-137
ENSGALG00010022875	3694.36	1.32604	0.0528503	25.0905	6.31986786765138e-139	4.22118971177071e-137
ENSGALG00010002725	3304.59	-1.37527	0.0548266	-25.084	7.42873366929771e-139	4.94089151177805e-137
ENSGALG00010022789	788.834	-2.8739	0.11481	-25.0318	2.75558149827293e-138	1.82505172929732e-136
ENSGALG00010001708	4244.44	-1.2582	0.0503811	-24.9736	1.18329870989201e-137	7.80432534059741e-136
ENSGALG00010020399	3644.68	1.33081	0.0533002	24.9681	1.35736251227974e-137	8.91504386711062e-136
ENSGALG00010022764	2467.91	-1.60332	0.0643128	-24.93	3.52239554929646e-137	2.30388054122656e-135
ENSGALG00010022891	603.729	4.07631	0.16364	24.9102	5.77272940298936e-137	3.76014601567443e-135
ENSGALG00010007506	782.675	-2.86127	0.114996	-24.8814	1.18169785195105e-136	7.66547458448742e-135
ENSGALG00010019001	5073.85	1.22704	0.0495028	24.7873	1.22822931241186e-135	7.93466338178203e-134
ENSGALG00010010337	1254.07	2.30299	0.0929194	24.7848	1.30734084598286e-135	8.41127092050113e-134
ENSGALG00010007586	684.591	5.74773	0.232135	24.7603	2.40106769538345e-135	1.53853780822477e-133
ENSGALG00010020896	13620	12.6431	0.511651	24.7105	8.25251541728019e-135	5.26657491994282e-133
ENSGALG00010013098	980.912	7.03029	0.284837	24.6818	1.67798777360026e-134	1.066537148196e-132
ENSGALG00010004372	982.576	-2.48532	0.101143	-24.5724	2.4942434413672e-133	1.57898631993057e-131
ENSGALG00010024688	2431.09	-1.7713	0.0722781	-24.5067	1.25426487333526e-132	7.90839087935349e-131
ENSGALG00010009163	1836.59	1.80078	0.0735799	24.4739	2.80510253524382e-132	1.76162674354774e-130
ENSGALG00010001411	975.467	2.66026	0.109199	24.3616	4.36377455606894e-131	2.72961025108392e-129
ENSGALG00010025032	38268.1	-0.755478	0.0311057	-24.2875	2.6595450276351e-130	1.65701218460918e-128
ENSGALG00010006072	4005.44	-1.30199	0.0536172	-24.2831	2.95660122503242e-130	1.83483878386559e-128
ENSGALG00010019735	3132.55	-1.34342	0.0554798	-24.2145	1.56542141413251e-129	9.67675990234149e-128
ENSGALG00010008291	2744.7	-1.4456	0.0597674	-24.1871	3.04385265328562e-129	1.87422849116177e-127
ENSGALG00010005828	1144.34	2.20566	0.0916413	24.0684	5.35894107244922e-128	3.28688669747148e-126
ENSGALG00010024745	520.365	-4.20449	0.174753	-24.0596	6.62308034531112e-128	4.04649672415268e-126
ENSGALG00010024402	1602.51	-1.93972	0.0807092	-24.0335	1.24278661944241e-127	7.56372412442885e-126
ENSGALG00010010183	1032.32	-2.29044	0.0953931	-24.0105	2.1601891911368e-127	1.30965623922651e-125
ENSGALG00010003035	811.949	-2.66889	0.111272	-23.9852	3.96931491840972e-127	2.39725329727557e-125
ENSGALG00010018752	19274.5	-0.800518	0.0334584	-23.9258	1.65113770140084e-126	9.93392503327537e-125
ENSGALG00010019803	1152.59	2.18876	0.0915545	23.9066	2.61303375975225e-126	1.56613122262261e-124
ENSGALG00010004746	962.656	2.50269	0.104712	23.9008	3.00614235403796e-126	1.7949174972235e-124
ENSGALG00010015416	13458.4	0.844539	0.0353983	23.8582	8.33230695192588e-126	4.95630771634746e-124
ENSGALG00010015155	4554.69	1.17769	0.0494365	23.8223	1.96242138982251e-125	1.16291911157039e-123
ENSGALG00010013183	3193.55	-1.34009	0.0562846	-23.8092	2.68094881110962e-125	1.58276389923299e-123
ENSGALG00010018670	5757.95	-1.05235	0.0442682	-23.7722	6.48362110458325e-125	3.8134820698338e-123
ENSGALG00010010311	47383.9	0.673464	0.0283629	23.7446	1.25007721803868e-124	7.3252666126185e-123
ENSGALG00010029295	741.305	2.95477	0.124545	23.7246	2.01211004484453e-124	1.17469965321794e-122
ENSGALG00010026320	691.514	3.03237	0.128065	23.6784	6.01516707114116e-124	3.49878518606635e-122
ENSGALG00010009518	773.228	-2.67876	0.113176	-23.6689	7.5401262032132e-124	4.36966946107536e-122
ENSGALG00010002896	553.968	-3.52476	0.148945	-23.6648	8.3034085553758e-124	4.7943820167908e-122
ENSGALG00010007999	1301.51	2.12897	0.0900594	23.6396	1.50862226450671e-123	8.6789827574523e-122
ENSGALG00010013767	20240.3	0.763514	0.0323074	23.6328	1.77572159389452e-123	1.01784361762034e-121
ENSGALG00010012939	7140.68	0.96155	0.0407382	23.6031	3.57856255062884e-123	2.04380005382473e-121
ENSGALG00010021667	2360.03	-1.47978	0.0627499	-23.5822	5.86826382408947e-123	3.33940226206218e-121
ENSGALG00010020103	42444.1	0.709639	0.0301143	23.5649	8.84012903534031e-123	5.01248035913918e-121
ENSGALG00010024505	553.01	5.14827	0.218664	23.5442	1.43908264227205e-122	8.13055902872196e-121
ENSGALG00010004987	536.462	4.10077	0.174195	23.5412	1.54442036503773e-122	8.6945350764606e-121
ENSGALG00010005223	541.682	3.9596	0.168481	23.5017	3.91700554359351e-122	2.19728677521937e-120
ENSGALG00010013042	663.466	3.21621	0.136977	23.4799	6.54912140778472e-122	3.66077307627342e-120
ENSGALG00010001704	2584.17	-1.48251	0.0633692	-23.3948	4.82929072129439e-121	2.68989786712945e-119
ENSGALG00010008227	1797.27	1.8173	0.0776856	23.393	5.03803436772671e-121	2.79628646966465e-119
ENSGALG00010019801	722.93	-2.77843	0.119445	-23.2613	1.09350675733253e-119	6.04805158450272e-118
ENSGALG00010018756	6821.14	1.01574	0.0436993	23.2437	1.64608672040937e-119	9.07247027056394e-118
ENSGALG00010005249	2764.19	-1.40117	0.0603506	-23.2171	3.05812470088831e-119	1.67962437840078e-117
ENSGALG00010019017	5391.15	1.0479	0.0452049	23.1811	7.06090478424385e-119	3.86461951784847e-117
ENSGALG00010016991	3813.5	-1.30939	0.0566892	-23.0978	4.87716559818661e-118	2.66016475170296e-116
ENSGALG00010005029	3354.12	-1.38927	0.060169	-23.0894	5.91476879206431e-118	3.21498277480378e-116
ENSGALG00010022511	17418.4	0.746991	0.0325621	22.9405	1.83172946647597e-116	9.92218267356039e-115
ENSGALG00010028897	2246.69	1.47155	0.0644812	22.8213	2.81728938415804e-115	1.52085385487956e-113
ENSGALG00010001155	6038.28	0.981662	0.0430307	22.8131	3.40083122215303e-115	1.82960076978834e-113
ENSGALG00010014929	911.123	-2.30853	0.101285	-22.7925	5.44351768090914e-115	2.91857718381533e-113
ENSGALG00010025703	852.294	2.63007	0.115644	22.7428	1.69069715142685e-114	9.03405396540389e-113
ENSGALG00010024761	1846.95	1.60909	0.0707805	22.7335	2.08894425204515e-114	1.11243338665499e-112
ENSGALG00010008392	5878.85	-1.15284	0.0507188	-22.7301	2.25956359355592e-114	1.19924245539468e-112
ENSGALG00010007330	1449.53	-1.81965	0.0800631	-22.7277	2.38646129238674e-114	1.26234192456014e-112
ENSGALG00010029470	1772.92	-4.71525	0.207753	-22.6964	4.86409373288394e-114	2.56430466593477e-112
ENSGALG00010023818	510.67	5.11039	0.22517	22.6957	4.93543556840564e-114	2.59324236215927e-112
ENSGALG00010021659	2612.61	1.39767	0.0616904	22.6562	1.21316072644326e-113	6.34949692379863e-112
ENSGALG00010022282	3567.84	1.2014	0.0530276	22.656	1.21648675441679e-113	6.34949692379863e-112
ENSGALG00010012732	4092.01	1.1286	0.0498562	22.6372	1.86437344676269e-113	9.69904905654133e-112
ENSGALG00010021994	512.45	4.13356	0.182895	22.6007	4.26220566005015e-113	2.21003775721613e-111
ENSGALG00010003660	1989.31	-1.52308	0.0674158	-22.5924	5.14933093208815e-113	2.66127552401657e-111
ENSGALG00010019572	679.678	3.01222	0.133501	22.5632	9.96402153213954e-113	5.13277357552665e-111
ENSGALG00010021387	3282.77	1.24388	0.055135	22.5606	1.05711986417082e-112	5.42781121137609e-111
ENSGALG00010022572	453.086	-4.8745	0.21641	-22.5244	2.39605872884024e-112	1.22626862801002e-110
ENSGALG00010021572	5606.56	-1.02306	0.045451	-22.509	3.38680340002012e-112	1.72770815516237e-110
ENSGALG00010017671	1163.31	-1.97135	0.087677	-22.4842	5.92072541524693e-112	3.01059337808185e-110
ENSGALG00010017403	2757.82	-2.92195	0.130026	-22.472	7.79646513773782e-112	3.95162958090551e-110
ENSGALG00010010984	1856.27	1.59231	0.0708824	22.4641	9.32775814425996e-112	4.71261062910159e-110
ENSGALG00010005990	478.226	-3.6844	0.164294	-22.4256	2.21506205126327e-111	1.11552789501798e-109
ENSGALG00010028768	1071.68	2.10341	0.0938279	22.4178	2.64013809104621e-111	1.32536613787138e-109
ENSGALG00010022302	1172.48	1.99282	0.0889228	22.4106	3.09974802347062e-111	1.55115327282436e-109
ENSGALG00010018471	843.374	2.62109	0.117021	22.3985	4.06735899205147e-111	2.02891708201605e-109
ENSGALG00010018885	2673.95	1.42217	0.0636015	22.3606	9.52365910704371e-111	4.73569206638265e-109
ENSGALG00010011759	2827.31	1.33046	0.0595172	22.3543	1.09724646682801e-110	5.43896102409116e-109
ENSGALG00010024904	2135.75	-1.45087	0.0649539	-22.3369	1.61917592730879e-110	8.00096242701207e-109
ENSGALG00010024511	1375.02	-1.79171	0.0802396	-22.3294	1.91313748969403e-110	9.4239957031397e-109
ENSGALG00010008126	541.276	5.56586	0.249689	22.2911	4.50446373492064e-110	2.21195831319483e-108
ENSGALG00010026588	1207.7	2.0601	0.0925075	22.2695	7.30137163222695e-110	3.57427083971408e-108
ENSGALG00010029359	2471.85	-1.4333	0.064625	-22.1786	5.52258071853587e-109	2.69512197728424e-107
ENSGALG00010028900	10988.5	-0.982107	0.0443014	-22.1688	6.87872482307571e-109	3.34658454895501e-107
ENSGALG00010005621	1586.06	1.82052	0.0821936	22.1492	1.06286849414664e-108	5.15507571484109e-107
ENSGALG00010017380	2696.8	1.37498	0.062081	22.1481	1.08800141412828e-108	5.26078720579877e-107
ENSGALG00010008497	8407.72	0.919078	0.0415128	22.1396	1.31339322814339e-108	6.33119799853952e-107
ENSGALG00010013071	2557.82	-1.3304	0.0601935	-22.1021	3.01607611866423e-108	1.44946365422269e-106
ENSGALG00010024605	7258.63	-0.932281	0.0422489	-22.0664	6.65189791473621e-108	3.18704762401176e-106
ENSGALG00010022769	2917.63	-1.3996	0.0634422	-22.061	7.48309561308265e-108	3.57442533784915e-106
ENSGALG00010017873	31492.3	-0.644387	0.0292228	-22.0508	9.37893449187625e-108	4.46646961919775e-106
ENSGALG00010018489	3383.18	1.19688	0.0544021	22.0007	2.83786706018761e-107	1.34738850812462e-105
ENSGALG00010004663	895.047	-2.47735	0.112684	-21.9849	4.01461809117142e-107	1.90037312225631e-105
ENSGALG00010028761	1215.2	2.17612	0.0990489	21.9701	5.56209142588077e-107	2.62500739958559e-105
ENSGALG00010004765	611.533	6.28972	0.286486	21.9547	7.80713420637438e-107	3.673547955077e-105
ENSGALG00010000813	733.272	2.63733	0.120148	21.9508	8.51243749273832e-107	3.99349857732244e-105
ENSGALG00010006157	5352.32	-0.998204	0.045484	-21.9462	9.40498943419606e-107	4.3991349688793e-105
ENSGALG00010024713	434.149	-3.96748	0.181267	-21.8876	3.41327518336128e-106	1.5918182460155e-104
ENSGALG00010013086	15508.7	0.795031	0.0363325	21.8821	3.84827642640289e-106	1.78939177903802e-104
ENSGALG00010024631	5534.61	-1.03935	0.0475186	-21.8725	4.75303604985251e-106	2.20359138981838e-104
ENSGALG00010001852	424.218	-4.95238	0.226486	-21.8661	5.46030164023419e-106	2.5240684678889e-104
ENSGALG00010012979	579.305	-2.98657	0.136936	-21.81	1.8646044600524e-105	8.59408190169764e-104
ENSGALG00010015798	543.019	3.51012	0.161728	21.7038	1.88958421373142e-104	8.6838238953494e-103
ENSGALG00010029666	603.732	2.92406	0.134761	21.6981	2.13664643342324e-104	9.79068538664261e-103
ENSGALG00010018261	3950.75	1.16276	0.053615	21.6873	2.70587893000169e-104	1.23631216155411e-102
ENSGALG00010002678	8870.08	-0.855474	0.0394479	-21.6862	2.77154345994814e-104	1.26265432251915e-102
ENSGALG00010013383	806.478	2.39801	0.110643	21.6734	3.66020255718125e-104	1.66270238930398e-102
ENSGALG00010007658	4196.78	1.09808	0.0508467	21.5958	1.96629255597054e-103	8.90651424131136e-102
ENSGALG00010016804	1652.24	3.90712	0.181319	21.5483	5.48688003840234e-103	2.47821461447955e-101
ENSGALG00010014361	3338.38	-1.16643	0.0541711	-21.5323	7.75960598814539e-103	3.49470483403245e-101
ENSGALG00010007188	536.518	-3.02966	0.140739	-21.5267	8.75240268134111e-103	3.93060180814758e-101
ENSGALG00010021078	1305.01	1.92988	0.0896623	21.5239	9.30002720862541e-103	4.16466843436256e-101
ENSGALG00010027198	5494.55	-0.985462	0.0458583	-21.4893	1.96007197511811e-102	8.75258202373563e-101
ENSGALG00010015785	531.814	-3.07202	0.143474	-21.4116	1.04098623174485e-101	4.63532937033732e-100
ENSGALG00010006885	1098.79	-1.91375	0.0898126	-21.3083	9.51078340469986e-101	4.22305574107842e-99
ENSGALG00010002570	2143.88	-1.40124	0.0658586	-21.2764	1.8764611413145e-100	8.30861150857877e-99
ENSGALG00010014075	1232.23	-1.87789	0.088609	-21.193	1.10806043315281e-99	4.89253686492653e-98
ENSGALG00010005985	437.332	4.79814	0.226589	21.1755	1.60660693214543e-99	7.07400700318669e-98
ENSGALG00010017641	638.153	-2.66176	0.125799	-21.1589	2.28549830843029e-99	1.00351837982693e-97
ENSGALG00010006602	2970.69	1.28389	0.060826	21.1076	6.77594441471091e-99	2.96692255025245e-97
ENSGALG00010005017	6876.21	0.902086	0.0428002	21.0767	1.30171598516642e-98	5.68391941112973e-97
ENSGALG00010017188	977.275	2.14506	0.101814	21.0685	1.54778906415154e-98	6.73972348569635e-97
ENSGALG00010001185	2628.2	1.26949	0.0602571	21.0679	1.56589704239165e-98	6.79978927802193e-97
ENSGALG00010020978	2354.9	-1.35185	0.0642662	-21.0352	3.12429422587784e-98	1.35297389787122e-96
ENSGALG00010020074	3424.53	-1.14976	0.0547342	-21.0062	5.75644329286312e-98	2.48599494864113e-96
ENSGALG00010007571	705.673	2.54364	0.121419	20.9493	1.90538770240224e-97	8.20618206365206e-96
ENSGALG00010007882	440.116	-3.76218	0.1798	-20.9243	3.21867879289938e-97	1.38245323739708e-95
ENSGALG00010002398	456.401	3.78236	0.180861	20.9131	4.06573917172646e-97	1.74152843923707e-95
ENSGALG00010022886	2410.35	-1.31527	0.0629043	-20.9091	4.42833614887293e-97	1.8917035966039e-95
ENSGALG00010004251	6635.23	-0.890907	0.0426198	-20.9036	4.96820021256024e-97	2.11658756623208e-95
ENSGALG00010016100	579.574	2.96317	0.142427	20.8048	3.91327364792971e-96	1.66266664453682e-94
ENSGALG00010011729	874.062	2.15331	0.103549	20.7951	4.79302474378016e-96	2.03097981280125e-94
ENSGALG00010025963	1395.2	1.72096	0.0829519	20.7465	1.31901170057528e-95	5.57415051907994e-94
ENSGALG00010013360	906.175	2.09551	0.101175	20.7117	2.71639844287085e-95	1.14488204959822e-93
ENSGALG00010027201	476.107	-3.20021	0.154532	-20.7091	2.87042467922398e-95	1.20657344582954e-93
ENSGALG00010027559	1165.87	1.9041	0.0920023	20.6962	3.74766055325455e-95	1.57112694949339e-93
ENSGALG00010006220	510.174	-3.03085	0.146576	-20.6776	5.50838529718564e-95	2.30314794269329e-93
ENSGALG00010008135	1374.12	-1.64346	0.0796616	-20.6305	1.46121048227066e-94	6.09340233651652e-93
ENSGALG00010027157	567.348	6.45563	0.313066	20.6207	1.79103784824951e-94	7.44911071291743e-93
ENSGALG00010015069	8461.99	0.798018	0.0387195	20.6103	2.22065988791438e-94	9.21164784557748e-93
ENSGALG00010012956	9891.75	0.77616	0.037906	20.4759	3.52867441055247e-93	1.45990799825561e-91
ENSGALG00010015061	400.397	4.71877	0.231165	20.413	1.28222039050291e-92	5.291005239659e-91
ENSGALG00010022804	1144.12	1.81445	0.0889288	20.4034	1.558502936783e-92	6.41427723042046e-91
ENSGALG00010029387	6417.1	-0.933891	0.0457982	-20.3914	1.99182116019086e-92	8.17632212189805e-91
ENSGALG00010013306	2123.62	1.33522	0.0655736	20.3621	3.62560401587379e-92	1.4844258727849e-90
ENSGALG00010024846	473.231	3.31121	0.162814	20.3373	6.00999824674106e-92	2.45429021666786e-90
ENSGALG00010016480	3485.24	-1.07695	0.0529795	-20.3276	7.32954349497217e-92	2.98541586850766e-90
ENSGALG00010008931	1810.36	-1.68262	0.0829267	-20.2905	1.56066909463977e-91	6.34041931412542e-90
ENSGALG00010020944	8474.02	-0.781348	0.0385218	-20.2833	1.80780125348942e-91	7.32554528502668e-90
ENSGALG00010021490	681.125	-2.42167	0.119984	-20.1834	1.37104974751665e-90	5.54150183848845e-89
ENSGALG00010029178	882.282	2.07487	0.102847	20.1744	1.6443932786697e-90	6.62930211040166e-89
ENSGALG00010017638	409.508	-3.49974	0.173507	-20.1706	1.77321471697937e-90	7.13040397544536e-89
ENSGALG00010014156	7666.2	0.802575	0.0398143	20.158	2.29175967537932e-90	9.19211393460666e-89
ENSGALG00010025071	543.418	-2.92758	0.145521	-20.118	5.13512016495206e-90	2.05443906497816e-88
ENSGALG00010004887	474.406	-3.02162	0.150199	-20.1175	5.18686685458508e-90	2.06988815769176e-88
ENSGALG00010007863	411.67	5.12793	0.255103	20.1014	7.17544261188255e-90	2.85622479522991e-88
ENSGALG00010016131	357.676	-4.9509	0.246668	-20.0711	1.31934733297501e-89	5.23850680344712e-88
ENSGALG00010013619	674.274	2.41056	0.12028	20.0412	2.40778624440876e-89	9.53616446497873e-88
ENSGALG00010003220	4886.32	2.0856	0.104306	19.9951	6.07992192285056e-89	2.40195010701487e-87
ENSGALG00010023285	2861.96	-1.15805	0.0580657	-19.9439	1.69497450169864e-88	6.67947076756893e-87
ENSGALG00010004769	647.146	2.44145	0.123019	19.846	1.19237984020616e-87	4.68715297286026e-86
ENSGALG00010002700	4722.87	-0.966402	0.0487498	-19.8237	1.85920082588291e-87	7.2901946811921e-86
ENSGALG00010026213	4548.58	0.963159	0.0486665	19.791	3.55835289082998e-87	1.39181927092191e-85
ENSGALG00010013635	2436.33	1.32078	0.0667605	19.7838	4.10179135877211e-87	1.60040933634467e-85
ENSGALG00010005402	887.174	2.09606	0.106105	19.7546	7.33010133881068e-87	2.85294783712772e-85
ENSGALG00010019495	2590.77	-1.17462	0.0594705	-19.7513	7.81564207426847e-87	3.0344326605097e-85
ENSGALG00010029950	786.296	2.15568	0.109289	19.7245	1.3295733747458e-86	5.14940174597494e-85
ENSGALG00010013792	562.053	2.69846	0.137028	19.6928	2.48771149890412e-86	9.61122459735921e-85
ENSGALG00010002590	465.248	3.19907	0.162519	19.6843	2.93958402812889e-86	1.13292574658669e-84
ENSGALG00010014656	581.431	-2.59072	0.131715	-19.6691	3.96776250171516e-86	1.52545951986673e-84
ENSGALG00010027715	2217.82	1.25961	0.0640574	19.6637	4.41126571486673e-86	1.69184383122736e-84
ENSGALG00010027121	399.734	5.34616	0.271915	19.6611	4.64521612581025e-86	1.77724615997929e-84
ENSGALG00010006739	11789.7	0.839232	0.0426974	19.6553	5.2050760283957e-86	1.98662502265379e-84
ENSGALG00010020373	367.775	4.14367	0.211256	19.6145	1.1635225647798e-85	4.4300981131942e-84
ENSGALG00010002379	445.925	3.15605	0.160917	19.613	1.19858608024527e-85	4.55260539347135e-84
ENSGALG00010022322	449.702	3.41266	0.174194	19.5911	1.84126199296012e-85	6.97687807572845e-84
ENSGALG00010013995	344.577	-4.92821	0.252018	-19.555	3.73708152488597e-85	1.41265266371169e-83
ENSGALG00010024731	2482.34	-1.17513	0.0601879	-19.5244	6.8164860695161e-85	2.57053277305699e-83
ENSGALG00010015101	10085.2	0.742329	0.0381726	19.4466	3.11180170358072e-84	1.17067613970269e-82
ENSGALG00010027982	887.751	2.11932	0.10902	19.4397	3.55915611300741e-84	1.33578518593656e-82
ENSGALG00010017399	1567.48	-1.53866	0.0791771	-19.4331	4.05222922843325e-84	1.51722777500697e-82
ENSGALG00010013343	1594.56	1.45963	0.0751333	19.4272	4.54103317711543e-84	1.69621578130025e-82
ENSGALG00010007849	334.148	-4.11911	0.212172	-19.414	5.87281971584699e-84	2.18849307756255e-82
ENSGALG00010004995	494.587	6.3837	0.328867	19.4112	6.21177822426956e-84	2.30934575823493e-82
ENSGALG00010004312	4234.15	-0.952043	0.049062	-19.4049	7.01487492719545e-84	2.60177584652663e-82
ENSGALG00010018548	1904.27	-1.37388	0.0708998	-19.3778	1.18927213128807e-83	4.40058605762765e-82
ENSGALG00010013784	14687.7	0.65347	0.0337813	19.3441	2.28372513459491e-83	8.4305291092786e-82
ENSGALG00010028015	1214.33	1.67966	0.0870419	19.2972	5.67272478933466e-83	2.08923273024024e-81
ENSGALG00010021867	4358.65	0.932056	0.0483439	19.2797	7.95135727097161e-83	2.9216140946929e-81
ENSGALG00010011321	349.751	-3.70156	0.192385	-19.2404	1.6985644477174e-82	6.21217433628062e-81
ENSGALG00010021362	2745.53	1.15903	0.0602393	19.2405	1.6968450938392e-82	6.21217433628062e-81
ENSGALG00010003164	816.979	7.87735	0.409869	19.2192	2.5564322516019e-82	9.3280188847224e-81
ENSGALG00010022967	506.69	2.8613	0.148907	19.2154	2.75205040492373e-82	1.00186075133517e-80
ENSGALG00010001870	2216.24	-1.23876	0.0644942	-19.2072	3.21879008236365e-82	1.16907345779489e-80
ENSGALG00010022196	9668.53	-0.786476	0.0409717	-19.1956	4.02809336372846e-82	1.45965139522878e-80
ENSGALG00010021391	1450.14	1.57055	0.0819011	19.1761	5.85761107570863e-82	2.11774136207328e-80
ENSGALG00010003981	1575.87	1.4313	0.0746631	19.1702	6.57082968854881e-82	2.37015991717608e-80
ENSGALG00010012441	480.152	-2.78837	0.145551	-19.1573	8.41398532733761e-82	3.0280742172334e-80
ENSGALG00010027075	1671.05	1.47911	0.0772388	19.1499	9.70416027653708e-82	3.48443458858893e-80
ENSGALG00010004471	419.58	3.27311	0.171231	19.1152	1.88875281697057e-81	6.76645696679705e-80
ENSGALG00010026886	7047.01	0.787855	0.041221	19.113	1.96964581429114e-81	7.04025554890505e-80
ENSGALG00010007992	8694.34	0.736295	0.0385683	19.0907	3.01669378040604e-81	1.07584036336064e-79
ENSGALG00010028876	11489	0.780662	0.0409203	19.0776	3.87348126010113e-81	1.37827731609422e-79
ENSGALG00010013409	5294.14	-0.853624	0.0447475	-19.0765	3.96151523612969e-81	1.40642713214217e-79
ENSGALG00010010220	809.118	-2.02643	0.106481	-19.031	9.45066426823738e-81	3.34765889573541e-79
ENSGALG00010002309	347.717	4.18631	0.22025	19.007	1.49130740155382e-80	5.27073510553651e-79
ENSGALG00010007485	5432.39	0.897334	0.0472604	18.987	2.18479749063018e-80	7.70446596080617e-79
ENSGALG00010013650	1247.83	-1.56954	0.0827203	-18.9741	2.79194105875275e-80	9.82351939935705e-79
ENSGALG00010026362	364.328	5.12955	0.271043	18.9252	7.07211870806109e-80	2.4828019419859e-78
ENSGALG00010005193	2647.49	-1.11011	0.0586757	-18.9194	7.89226780832951e-80	2.76457372139329e-78
ENSGALG00010025954	7290.71	-0.778427	0.0411654	-18.9097	9.48306848097639e-80	3.31444808127785e-78
ENSGALG00010029254	4187.28	-0.9573	0.0506723	-18.892	1.32789903916271e-79	4.63090100759333e-78
ENSGALG00010018460	1143.82	8.74411	0.463154	18.8795	1.68192247992229e-79	5.85257043068766e-78
ENSGALG00010027299	1977.71	-1.26273	0.066927	-18.8673	2.11949904439035e-79	7.35895670412448e-78
ENSGALG00010001463	1215.86	1.71097	0.0908005	18.8432	3.34383373060737e-79	1.15843628781459e-77
ENSGALG00010023963	4311.48	1.09331	0.0582294	18.7759	1.18824842726989e-78	4.10753507874018e-77
ENSGALG00010003273	6140.81	-0.808364	0.0430639	-18.7713	1.29769582229258e-78	4.47605672796454e-77
ENSGALG00010013742	738.318	-2.08767	0.111433	-18.7347	2.58130226391067e-78	8.88407589214496e-77
ENSGALG00010018726	861.669	-1.89219	0.10105	-18.7253	3.07949880518576e-78	1.05756295568939e-76
ENSGALG00010024773	350229	-0.532993	0.0284675	-18.7229	3.22143022482412e-78	1.10390010073701e-76
ENSGALG00010021114	2523.13	1.1754	0.0628544	18.7003	4.92153412610247e-78	1.68282304619855e-76
ENSGALG00010014614	6613.37	-0.803893	0.0430271	-18.6834	6.75957644874447e-78	2.30630310739305e-76
ENSGALG00010020453	1229.17	-1.56423	0.0837429	-18.679	7.343610584594e-78	2.50015839405951e-76
ENSGALG00010018783	910.309	-1.8189	0.0973979	-18.6749	7.91792034822276e-78	2.68987453553956e-76
ENSGALG00010027383	2595.16	1.11877	0.0599469	18.6628	9.94693623011175e-78	3.37190442570433e-76
ENSGALG00010003117	613.443	2.34008	0.125589	18.6328	1.74031197794394e-77	5.88681066702368e-76
ENSGALG00010020613	405.819	-3.11311	0.16708	-18.6325	1.7516008731417e-77	5.91230932833673e-76
ENSGALG00010022571	3124.98	-1.02138	0.0548767	-18.6122	2.55848594572286e-77	8.61739614581827e-76
ENSGALG00010002277	657.104	2.25344	0.121117	18.6056	2.89460198526215e-77	9.72870172573291e-76
ENSGALG00010010439	706.319	-2.08475	0.112115	-18.5947	3.54489846906163e-77	1.18889860782593e-75
ENSGALG00010023375	1672.56	1.50076	0.0807731	18.5799	4.67469430891676e-77	1.5644842121328e-75
ENSGALG00010014323	1193.53	1.85276	0.0998639	18.5528	7.73869617423236e-77	2.58442940242425e-75
ENSGALG00010005490	4202.63	-0.925557	0.0499833	-18.5173	1.49692507186517e-76	4.98858983251813e-75
ENSGALG00010020535	1172.06	-1.58157	0.0854287	-18.5133	1.61224466937035e-76	5.36156386567191e-75
ENSGALG00010007457	1334.27	-1.47611	0.0799484	-18.4633	4.07330220984063e-76	1.35173605755195e-74
ENSGALG00010027917	3639.14	-1.05554	0.0572615	-18.4337	7.05280945232124e-76	2.33557637388529e-74
ENSGALG00010016253	489.179	2.64834	0.14381	18.4155	9.86532629126512e-76	3.26010772178642e-74
ENSGALG00010013396	387.666	5.90098	0.320745	18.3978	1.36885379247313e-75	4.51406743321213e-74
ENSGALG00010018226	529.296	2.48751	0.135599	18.3446	3.64929128579896e-75	1.20091395695301e-73
ENSGALG00010003823	1983.78	-1.21659	0.0664986	-18.2949	9.07873625192074e-75	2.98141915706305e-73
ENSGALG00010001585	2511.3	1.20347	0.0659243	18.2554	1.87437638345069e-74	6.14257690900897e-73
ENSGALG00010027087	2055.89	1.30709	0.0716048	18.2542	1.91607597504208e-74	6.26620448020504e-73
ENSGALG00010002358	443.531	-2.763	0.151372	-18.2531	1.9560016458495e-74	6.38353083716887e-73
ENSGALG00010010991	2495.65	1.13785	0.0623431	18.2514	2.01561683016097e-74	6.56449754004697e-73
ENSGALG00010021261	2236.92	-1.14904	0.0629642	-18.249	2.10554694131487e-74	6.84324462596832e-73
ENSGALG00010025098	13108	0.624541	0.0342654	18.2266	3.17536721469056e-74	1.02990356800756e-72
ENSGALG00010003133	7944.03	0.763164	0.0418745	18.225	3.26579416091017e-74	1.05705776916688e-72
ENSGALG00010013207	332.362	-3.44576	0.18921	-18.2113	4.19730476904365e-74	1.35578104660727e-72
ENSGALG00010013528	6444.37	0.786497	0.0432296	18.1935	5.81180284044056e-74	1.87344474793179e-72
ENSGALG00010026770	413.454	-2.84304	0.156441	-18.1733	8.4051390268735e-74	2.70388176491035e-72
ENSGALG00010012974	937.216	-1.74036	0.0957906	-18.1684	9.18609235861716e-74	2.94909111708518e-72
ENSGALG00010014367	3540.8	-0.959278	0.0528011	-18.1678	9.29062487965786e-74	2.97658780443185e-72
ENSGALG00010011837	2160.32	-1.18174	0.0650895	-18.1556	1.15982819327096e-73	3.7083918479777e-72
ENSGALG00010004395	2611.12	-1.12033	0.0617405	-18.1457	1.38753049972253e-73	4.42745815124014e-72
ENSGALG00010012509	688.918	-2.07764	0.114572	-18.1339	1.72117885984125e-73	5.48099845811669e-72
ENSGALG00010007357	407.351	-2.90756	0.160709	-18.0921	3.67818819266552e-73	1.1689371064715e-71
ENSGALG00010019257	2717.16	1.10205	0.0610863	18.0409	9.29570927120864e-73	2.9482548338443e-71
ENSGALG00010005297	510	2.49311	0.138301	18.0267	1.20241778997263e-72	3.80596618942541e-71
ENSGALG00010011937	600.141	-2.26679	0.125841	-18.0132	1.53625843522422e-72	4.85291417123034e-71
ENSGALG00010020825	477.816	-2.54622	0.141356	-18.0128	1.54511187303218e-72	4.87111969092126e-71
ENSGALG00010029841	434.777	-2.73425	0.151798	-18.0124	1.5577626377055e-72	4.90120009144748e-71
ENSGALG00010019598	682.902	2.14721	0.119265	18.0037	1.82160204391513e-72	5.71990299168012e-71
ENSGALG00010002614	1796.64	1.34001	0.0744666	17.9947	2.14355741359254e-72	6.71747425655252e-71
ENSGALG00010030106	325.85	3.81714	0.212133	17.9941	2.16594174700629e-72	6.77415471390082e-71
ENSGALG00010002375	367.925	-3.06714	0.170529	-17.9861	2.50571080614709e-72	7.8212909776825e-71
ENSGALG00010029533	400.853	6.21612	0.345648	17.984	2.60062085918358e-72	8.10149932871754e-71
ENSGALG00010025847	651.708	2.22872	0.123938	17.9826	2.66746476001542e-72	8.29334260594144e-71
ENSGALG00010025073	1692.93	1.29073	0.0719039	17.9508	4.73251620746616e-72	1.46847742083246e-70
ENSGALG00010020025	1711.2	-1.45071	0.0808186	-17.9502	4.78037215607315e-72	1.48041269737094e-70
ENSGALG00010007549	4893.24	-0.85011	0.047417	-17.9284	7.08107930479188e-72	2.1886088839497e-70
ENSGALG00010022233	390.698	-2.88226	0.161728	-17.8216	4.80089908805451e-71	1.48095053473587e-69
ENSGALG00010013380	14011.2	0.60657	0.0340847	17.796	7.59136485534944e-71	2.33716180107174e-69
ENSGALG00010011723	816.476	-1.99121	0.111898	-17.7949	7.73647880872627e-71	2.37719523317645e-69
ENSGALG00010011605	8570.06	-0.680851	0.0382866	-17.783	9.57285228970854e-71	2.93573678293143e-69
ENSGALG00010029657	6204.72	0.758895	0.0427497	17.752	1.66205929298602e-70	5.08719235637643e-69
ENSGALG00010006492	521.159	-2.62504	0.148153	-17.7184	3.02497015130143e-70	9.24081482460551e-69
ENSGALG00010007184	1589.12	1.41154	0.0797065	17.7092	3.55952885067157e-70	1.08527762617284e-68
ENSGALG00010005405	1989.47	1.32004	0.0745795	17.6997	4.21513033203991e-70	1.28268531706458e-68
ENSGALG00010020311	4289.33	0.855787	0.0484291	17.6709	7.02106302660365e-70	2.13242806335941e-68
ENSGALG00010021697	310.605	3.94775	0.223442	17.6679	7.41190084025356e-70	2.24680371047917e-68
ENSGALG00010005383	4058.11	0.871522	0.0495471	17.5898	2.95093334953055e-69	8.92813097670827e-68
ENSGALG00010017810	10843.7	0.632778	0.0360257	17.5646	4.59521016293149e-69	1.38763022602086e-67
ENSGALG00010005150	570.194	-2.44671	0.139309	-17.5631	4.71929455987028e-69	1.42237552862783e-67
ENSGALG00010005905	598.341	-2.15229	0.122648	-17.5485	6.10534527511626e-69	1.8366136941156e-67
ENSGALG00010025508	5008.56	-0.795507	0.0454261	-17.5121	1.15826472331935e-68	3.47766225403485e-67
ENSGALG00010021094	2886.9	1.09279	0.0624721	17.4924	1.63618160517568e-68	4.90325677611868e-67
ENSGALG00010023664	2796.52	1.0249	0.058655	17.4734	2.28441231924139e-68	6.83286364102505e-67
ENSGALG00010021090	2623.3	1.08677	0.0622194	17.4668	2.56691145514896e-68	7.66330024005928e-67
ENSGALG00010023930	5118.4	0.856951	0.0491389	17.4394	4.1475726916706e-68	1.23588257729308e-66
ENSGALG00010016872	2602.73	-1.12768	0.0646866	-17.433	4.63133039412931e-68	1.37742756608793e-66
ENSGALG00010028914	306.561	3.80618	0.218918	17.3864	1.04692236568959e-67	3.10784129008756e-66
ENSGALG00010029665	474.492	2.50477	0.144116	17.3802	1.16496886856588e-67	3.45176772090301e-66
ENSGALG00010017387	967.21	-1.73495	0.0999891	-17.3514	1.92591361559227e-67	5.69571788416153e-66
ENSGALG00010009637	3064.98	0.983564	0.0567014	17.3464	2.10040883648961e-67	6.2001394175254e-66
ENSGALG00010016879	2786.21	0.9973	0.0575326	17.3345	2.58188850593749e-67	7.60716047085845e-66
ENSGALG00010001183	4183.07	-0.858675	0.0495878	-17.3162	3.54800641158352e-67	1.04341837809311e-65
ENSGALG00010002763	4314.82	-0.898002	0.051918	-17.2965	4.99604050358232e-67	1.46652861188022e-65
ENSGALG00010021945	1169.22	-1.47077	0.0851148	-17.2799	6.67016935946223e-67	1.95431002998519e-65
ENSGALG00010021027	2418.58	1.05638	0.0611896	17.2641	8.77005730214715e-67	2.56479430897487e-65
ENSGALG00010000625	4449.75	-0.894499	0.0518486	-17.2521	1.07820123012969e-66	3.14734925750636e-65
ENSGALG00010017003	1001.78	-1.59988	0.0928144	-17.2374	1.39113622736188e-66	4.0533235400934e-65
ENSGALG00010018147	1097.69	1.55783	0.0904558	17.222	1.81751507057967e-66	5.28588377445522e-65
ENSGALG00010013715	2817.14	-1.14474	0.0665265	-17.2073	2.3416032006821e-66	6.79754903358232e-65
ENSGALG00010002259	281.742	4.24614	0.246766	17.2071	2.3481295482197e-66	6.80396435084321e-65
ENSGALG00010021685	2976.44	1.00312	0.058302	17.2056	2.41166222916745e-66	6.97523517768194e-65
ENSGALG00010029538	1062.63	-1.56334	0.0908799	-17.2022	2.55572391193902e-66	7.37836557214189e-65
ENSGALG00010028177	485.348	-2.46377	0.143369	-17.1848	3.45406551915618e-66	9.95364438363049e-65
ENSGALG00010019285	304.314	5.36851	0.31242	17.1836	3.52124639892338e-66	1.01287239025966e-64
ENSGALG00010012352	294.408	3.73995	0.217844	17.168	4.6103806928338e-66	1.32374191003896e-64
ENSGALG00010001941	534.024	7.37781	0.430918	17.1211	1.03236059909567e-65	2.95874547700819e-64
ENSGALG00010024096	5821.66	-0.743511	0.0434377	-17.1167	1.11361275327318e-65	3.18582174770328e-64
ENSGALG00010021026	1638.69	-1.32803	0.0776064	-17.1124	1.19863918318994e-65	3.42285316025778e-64
ENSGALG00010019441	283.384	-3.57424	0.20908	-17.0951	1.61525106864679e-65	4.60419576764546e-64
ENSGALG00010029445	1642.67	1.24032	0.0725997	17.0844	1.9388999334043e-65	5.51676527982889e-64
ENSGALG00010001786	280.697	4.59136	0.269107	17.0615	2.87089993313163e-65	8.13920784999169e-64
ENSGALG00010017256	2016.28	1.19031	0.0697655	17.0616	2.86812243474213e-65	8.13920784999169e-64
ENSGALG00010011658	255.42	-4.38272	0.256894	-17.0604	2.92563964351814e-65	8.27950766620762e-64
ENSGALG00010008498	13284.2	-0.64952	0.0380794	-17.057	3.10040848392021e-65	8.75837615269432e-64
ENSGALG00010016896	7695.02	-0.745638	0.0437672	-17.0365	4.40600764327342e-65	1.24243109983755e-63
ENSGALG00010020654	1094.17	1.55092	0.0910594	17.032	4.75647624126406e-65	1.3388631248401e-63
ENSGALG00010011932	879.82	1.70397	0.100151	17.0139	6.47482351876567e-65	1.81929845144926e-63
ENSGALG00010004300	407.445	2.77013	0.163011	16.9936	9.16585583141063e-65	2.57084315783854e-63
ENSGALG00010025320	1789.45	-1.18849	0.0700229	-16.9729	1.30322611252213e-64	3.64880163617876e-63
ENSGALG00010027970	604.268	-2.15949	0.127261	-16.969	1.39344331122383e-64	3.8944764033371e-63
ENSGALG00010022144	3665.78	-0.949445	0.0563113	-16.8607	8.76075421498186e-64	2.44417289718158e-62
ENSGALG00010011329	10817.2	-0.642082	0.0380991	-16.8529	9.98109945649641e-64	2.77971856418291e-62
ENSGALG00010017476	5891.03	0.725432	0.0430661	16.8446	1.14960583785363e-63	3.19598533017404e-62
ENSGALG00010009126	2068.38	1.10308	0.0656584	16.8003	2.42622386548883e-63	6.73319837882049e-62
ENSGALG00010009243	2736.88	1.02633	0.0611114	16.7944	2.68093513833802e-63	7.42699131557507e-62
ENSGALG00010001966	614.453	-2.01883	0.120347	-16.7751	3.71135973587486e-63	1.02635374590518e-61
ENSGALG00010015674	809.951	1.73748	0.103576	16.775	3.71962408644194e-63	1.02683773160393e-61
ENSGALG00010023305	465.496	2.4406	0.145928	16.7248	8.65212024402625e-63	2.38432467494031e-61
ENSGALG00010008320	375.367	2.87777	0.172241	16.7078	1.15036863777395e-62	3.1646179471607e-61
ENSGALG00010008283	1170.25	1.47607	0.088391	16.6993	1.32660028773446e-62	3.64306626055022e-61
ENSGALG00010009932	433.926	-2.52067	0.151124	-16.6795	1.84831586996839e-62	5.06695705361944e-61
ENSGALG00010021521	274.701	3.782	0.227088	16.6543	2.8144435326001e-62	7.7020960771485e-61
ENSGALG00010016097	4338.19	-0.831092	0.0499466	-16.6396	3.5989665408611e-62	9.83197739750321e-61
ENSGALG00010009228	4435.07	-0.825066	0.0495883	-16.6383	3.67696053000351e-62	1.002766934852e-60
ENSGALG00010022974	275.36	5.1681	0.310951	16.6203	4.96787285294585e-62	1.35247978896348e-60
ENSGALG00010012873	488.741	2.37814	0.143224	16.6043	6.48538644155688e-62	1.7625714910045e-60
ENSGALG00010011674	263.767	4.03579	0.243761	16.5564	1.44069334298925e-61	3.9087175844302e-60
ENSGALG00010021509	18545.9	0.643497	0.0389137	16.5365	2.00289620920964e-61	5.42468263673051e-60
ENSGALG00010016792	1677.06	-1.23169	0.0746919	-16.4902	4.31423003950733e-61	1.16647012200264e-59
ENSGALG00010005114	3084.1	-0.92305	0.0559931	-16.4851	4.69896513299989e-61	1.26831827725132e-59
ENSGALG00010002393	7254.86	-0.663548	0.0403639	-16.4391	1.0035884035092e-60	2.70419897513085e-59
ENSGALG00010026166	583.264	2.0617	0.125427	16.4374	1.03205769264616e-60	2.77616474559411e-59
ENSGALG00010018355	265.742	3.79757	0.231336	16.4158	1.47316586746476e-60	3.95596483285298e-59
ENSGALG00010025992	621.721	-1.93911	0.118303	-16.3911	2.21245656928612e-60	5.93111443905734e-59
ENSGALG00010025039	2680.83	-0.947469	0.0579055	-16.3623	3.55247448924287e-60	9.50724199897036e-59
ENSGALG00010003108	2181.29	-1.05394	0.0644186	-16.3608	3.64184599874331e-60	9.7299014369815e-59
ENSGALG00010005011	277.225	5.07492	0.310328	16.3534	4.11366729605898e-60	1.09718676121451e-58
ENSGALG00010012839	2378.16	1.12763	0.0691013	16.3185	7.28985716318832e-60	1.941047609178e-58
ENSGALG00010018007	20774.9	-0.597517	0.0366661	-16.2962	1.05056369574092e-59	2.79258609375448e-58
ENSGALG00010011961	1373.71	-1.34203	0.0824398	-16.279	1.39221049114561e-59	3.69451413668826e-58
ENSGALG00010012207	309.944	3.13609	0.192657	16.2781	1.41224689203472e-59	3.74138617800728e-58
ENSGALG00010008245	1042.17	-1.47092	0.0903671	-16.2771	1.43441099505803e-59	3.79372827434559e-58
ENSGALG00010005081	822.01	-1.66756	0.102482	-16.2717	1.56684802644735e-59	4.13705618775369e-58
ENSGALG00010015043	926.409	-1.56979	0.0965132	-16.265	1.74758469775866e-59	4.60655143658356e-58
ENSGALG00010024589	337.716	-2.81543	0.173139	-16.2611	1.86496121791884e-59	4.9077435188739e-58
ENSGALG00010016345	8147.96	0.636095	0.0392276	16.2155	3.91840202971339e-59	1.0294295199062e-57
ENSGALG00010007695	519.713	-2.10918	0.130083	-16.2141	4.00949681726343e-59	1.05160895724665e-57
ENSGALG00010029492	1211.71	-1.36981	0.0845224	-16.2065	4.53908386797441e-59	1.18853121280533e-57
ENSGALG00010005464	432.715	2.43483	0.150521	16.176	7.44430814570842e-59	1.94601375291545e-57
ENSGALG00010005016	294.224	3.29687	0.204091	16.1539	1.0657237364848e-58	2.78129193016722e-57
ENSGALG00010021560	251.91	4.83664	0.300013	16.1214	1.80341019158804e-58	4.69870328099212e-57
ENSGALG00010009355	1422.35	-1.26415	0.0784673	-16.1105	2.15283938485247e-58	5.59986917878374e-57
ENSGALG00010022051	382.01	2.76191	0.171593	16.0957	2.73336934336e-58	7.09820444141411e-57
ENSGALG00010004534	491.823	-2.15106	0.13368	-16.0911	2.94534063756733e-58	7.63608626150885e-57
ENSGALG00010001468	851.102	-1.65657	0.102995	-16.0839	3.31019347270321e-58	8.56791128246645e-57
ENSGALG00010019640	3246.17	-0.876723	0.054537	-16.0757	3.77497653375404e-58	9.7549106723877e-57
ENSGALG00010013390	741.528	-1.73412	0.108076	-16.0454	6.15751250132849e-58	1.58855760324781e-56
ENSGALG00010014114	8061.65	0.689153	0.0429728	16.037	7.05249438183611e-58	1.81647825066802e-56
ENSGALG00010005368	498.458	-2.18213	0.136222	-16.0189	9.43143822816972e-58	2.42524895253898e-56
ENSGALG00010029663	2430.91	1.04334	0.0651523	16.0139	1.02184085453395e-57	2.6233350798076e-56
ENSGALG00010029552	1060.97	1.49474	0.0934209	16.0001	1.27546342947676e-57	3.2691268355841e-56
ENSGALG00010028339	494.379	-2.13014	0.133288	-15.9816	1.7178808924313e-57	4.39593449795367e-56
ENSGALG00010022460	810.612	-1.6801	0.105132	-15.9809	1.73702778743847e-57	4.43772593409928e-56
ENSGALG00010015558	1229.44	1.41864	0.0889215	15.9538	2.68018275876852e-57	6.83620078098191e-56
ENSGALG00010008045	442.356	2.50251	0.156961	15.9435	3.16111624730387e-57	8.04986678614716e-56
ENSGALG00010007936	277.017	-3.28513	0.206385	-15.9175	4.7950303591788e-57	1.21909779922154e-55
ENSGALG00010013226	611.191	1.95034	0.122726	15.8919	7.2145003133618e-57	1.83127485409858e-55
ENSGALG00010027380	3253.15	0.897549	0.0565344	15.8762	9.26931441178076e-57	2.34907078895338e-55
ENSGALG00010015905	1721.55	-1.11623	0.0703419	-15.8686	1.04589701396098e-56	2.64630411413595e-55
ENSGALG00010019018	9543.02	0.636175	0.0401214	15.8563	1.27232892304484e-56	3.21405782274932e-55
ENSGALG00010011059	1052.41	-1.57206	0.0991914	-15.8487	1.43429219925983e-56	3.61739966990924e-55
ENSGALG00010011034	1819.93	-1.08787	0.0686433	-15.8482	1.44707081201099e-56	3.64379827631458e-55
ENSGALG00010004247	879.079	-1.63812	0.103705	-15.7959	3.31900504195278e-56	8.34409513178655e-55
ENSGALG00010024255	1715.4	-1.13106	0.0716254	-15.7913	3.56927906540531e-56	8.95900412547515e-55
ENSGALG00010029775	3203.05	-0.901328	0.0570813	-15.7902	3.63189140954959e-56	9.10166999820831e-55
ENSGALG00010025985	3319.79	-0.868587	0.055035	-15.7824	4.1094328374234e-56	1.0282061875604e-54
ENSGALG00010023136	1509	1.19512	0.0757443	15.7783	4.38885349550421e-56	1.09637872661859e-54
ENSGALG00010021354	1280.89	-1.27826	0.0810923	-15.763	5.58999420476419e-56	1.39422592800155e-54
ENSGALG00010020708	2447.25	-0.947456	0.0601481	-15.752	6.65007690177451e-56	1.65600572200113e-54
ENSGALG00010017414	1425.43	-1.25637	0.07982	-15.7401	8.03707259734938e-56	1.99823935886464e-54
ENSGALG00010027877	33981.7	0.461114	0.0293858	15.6918	1.72221188623926e-55	4.27515369492746e-54
ENSGALG00010003439	262.66	5.59413	0.356978	15.6708	2.39628364515261e-55	5.93909105322966e-54
ENSGALG00010029349	17198.2	-0.523164	0.0334051	-15.6612	2.78488483486046e-55	6.8913877004561e-54
ENSGALG00010011648	345.595	-2.66063	0.169954	-15.655	3.07160253938335e-55	7.58897661885577e-54
ENSGALG00010005966	1082.31	-1.37153	0.0876195	-15.6532	3.15722205481581e-55	7.78830848983749e-54
ENSGALG00010018466	5477.24	-0.719643	0.0459993	-15.6446	3.61437195816063e-55	8.90208518382595e-54
ENSGALG00010002728	1232.38	1.29831	0.0830975	15.6239	5.00562492531392e-55	1.23094642274139e-53
ENSGALG00010015533	2721.84	0.927369	0.0593731	15.6193	5.37675865124892e-55	1.32015337413764e-53
ENSGALG00010010871	214.136	-4.37934	0.280391	-15.6187	5.42998952232243e-55	1.3311496864754e-53
ENSGALG00010009777	1256.45	-1.28799	0.0825183	-15.6086	6.36557437104073e-55	1.558083056067e-53
ENSGALG00010015874	7601.98	-0.664129	0.0425916	-15.5929	8.13124503197371e-55	1.98717543316282e-53
ENSGALG00010014062	2042.07	1.07395	0.0688994	15.5872	8.89706542536026e-55	2.17096659907049e-53
ENSGALG00010016707	2408.12	-0.962167	0.0617347	-15.5855	9.13324406991106e-55	2.22515187440507e-53
ENSGALG00010004707	1287.44	1.2773	0.0821031	15.5573	1.41922791445681e-54	3.45235950857757e-53
ENSGALG00010021265	1888.45	-1.0492	0.0675023	-15.5432	1.76952712014033e-54	4.2978514629849e-53
ENSGALG00010008094	3228.59	0.896221	0.0577162	15.528	2.2409532912269e-54	5.43448411224762e-53
ENSGALG00010027081	810.506	1.59138	0.102503	15.5252	2.3436197995046e-54	5.67472794156543e-53
ENSGALG00010024956	1339.19	-1.23561	0.0796336	-15.5162	2.69396644662054e-54	6.51303575123921e-53
ENSGALG00010017886	2438.62	0.9427	0.0607583	15.5156	2.72188655818633e-54	6.57045908371993e-53
ENSGALG00010019591	4591.3	0.746326	0.0481092	15.5132	2.82584933231241e-54	6.81098823015909e-53
ENSGALG00010016168	25925.3	-0.466147	0.0300628	-15.5058	3.16927635842398e-54	7.62706919661638e-53
ENSGALG00010021173	2209.98	-0.982489	0.0634973	-15.4729	5.28497519777178e-54	1.26992475674507e-52
ENSGALG00010017053	855.091	-1.61142	0.104269	-15.4544	7.04919768188382e-54	1.69127097503097e-52
ENSGALG00010005408	387.335	2.42176	0.156751	15.4498	7.57232413698448e-54	1.81402044637213e-52
ENSGALG00010010719	2263.76	-0.987606	0.0639866	-15.4346	9.58192346374377e-54	2.29195538025786e-52
ENSGALG00010013808	807.857	-1.59888	0.103875	-15.3923	1.84262800986776e-53	4.40080989690084e-52
ENSGALG00010021390	604.434	1.92205	0.124881	15.3911	1.87779617025162e-53	4.47801831038975e-52
ENSGALG00010028162	453.808	2.22015	0.144272	15.3886	1.9515235061026e-53	4.64680740584521e-52
ENSGALG00010006328	1270.82	-1.29881	0.0846525	-15.3428	3.95564694936359e-53	9.40465503209928e-52
ENSGALG00010011921	362.496	-7.26981	0.474618	-15.3172	5.86933153224405e-53	1.39334748407775e-51
ENSGALG00010026095	15343.8	-0.502779	0.03289	-15.2867	9.37713371400531e-53	2.22273321404309e-51
ENSGALG00010022313	490.062	2.09536	0.137195	15.2729	1.15913451588794e-52	2.74345906515639e-51
ENSGALG00010004096	6934.13	-1.52818	0.100151	-15.2587	1.44177723358456e-52	3.40730652668566e-51
ENSGALG00010025592	22369.7	0.507628	0.0332723	15.2567	1.48464255625614e-52	3.50335637938106e-51
ENSGALG00010026091	3404.51	0.869653	0.0570134	15.2535	1.56045922616624e-52	3.67675916024789e-51
ENSGALG00010013332	3671.07	-0.783741	0.0514185	-15.2424	1.85002121008994e-52	4.35252004994741e-51
ENSGALG00010017323	3932.35	-0.820752	0.0538961	-15.2284	2.2912192525917e-52	5.3824871950228e-51
ENSGALG00010026011	555.075	-1.89016	0.12417	-15.2223	2.51433121028436e-52	5.8978278076953e-51
ENSGALG00010020895	267.467	5.95023	0.390969	15.2192	2.63836750506757e-52	6.17958201818426e-51
ENSGALG00010002774	1566.56	-1.15664	0.0760209	-15.2148	2.8227004506826e-52	6.60151738933381e-51
ENSGALG00010009234	1856.79	-1.0359	0.0681066	-15.21	3.03771890594892e-52	7.09386120214412e-51
ENSGALG00010022062	2073.36	-0.993094	0.0652965	-15.209	3.08301017407121e-52	7.18897771803026e-51
ENSGALG00010003978	280.205	-2.95621	0.194483	-15.2003	3.51804592551519e-52	8.19127886615892e-51
ENSGALG00010008307	214.814	-3.74143	0.246346	-15.1877	4.26642012547153e-52	9.91911215896869e-51
ENSGALG00010000857	223.368	4.91075	0.323424	15.1836	4.54081429925077e-52	1.05415104269646e-50
ENSGALG00010015585	218.203	4.71797	0.311261	15.1576	6.75126799395286e-52	1.56500349100998e-50
ENSGALG00010017721	2033.24	1.12971	0.0745497	15.1537	7.15732323320856e-52	1.65669436306999e-50
ENSGALG00010029329	362.866	2.48377	0.164023	15.1428	8.45470237241978e-52	1.95412717736735e-50
ENSGALG00010012362	172710	-1.01023	0.0667401	-15.1368	9.26465314461184e-52	2.1381951320427e-50
ENSGALG00010020714	15407.8	0.499838	0.0330874	15.1066	1.46458868449482e-51	3.37519173007191e-50
ENSGALG00010024566	6863.41	-0.616492	0.0408604	-15.0877	1.95016159601476e-51	4.48764923182201e-50
ENSGALG00010002916	19611.5	-0.475077	0.0315078	-15.0781	2.25830994291114e-51	5.18917487319364e-50
ENSGALG00010007106	1962.95	1.0369	0.0688399	15.0625	2.85684519663719e-51	6.55494189732053e-50
ENSGALG00010022306	6077.78	0.646846	0.042967	15.0545	3.2263867991578e-51	7.39208359231458e-50
ENSGALG00010015676	2934	0.853334	0.0567485	15.0371	4.19442105294024e-51	9.59603179354094e-50
ENSGALG00010013911	2669.9	-0.872021	0.0580435	-15.0236	5.14591956851384e-51	1.17558159649976e-49
ENSGALG00010010383	431.789	2.43853	0.162348	15.0204	5.39869280026477e-51	1.23154261375649e-49
ENSGALG00010007169	2658.86	0.889012	0.0592492	15.0046	6.84721098763555e-51	1.55971946240028e-49
ENSGALG00010007989	7149.22	-0.614012	0.0409494	-14.9944	7.98620834997141e-51	1.81654548658874e-49
ENSGALG00010004966	1222.04	-1.27601	0.0852133	-14.9744	1.07999099307892e-50	2.45301124263733e-49
ENSGALG00010001149	1560.23	1.10614	0.0738755	14.973	1.10195876045096e-50	2.4993058907897e-49
ENSGALG00010008296	4596.72	-0.698677	0.0468056	-14.9272	2.19256445024515e-50	4.96571744672618e-49
ENSGALG00010010262	10589.2	0.548076	0.0367817	14.9008	3.25852999002185e-50	7.36932686265631e-49
ENSGALG00010025575	914.397	1.42577	0.095717	14.8957	3.51700984502614e-50	7.94249658841649e-49
ENSGALG00010009116	1182.49	1.25658	0.0843912	14.8899	3.83178450348978e-50	8.64097555486543e-49
ENSGALG00010008910	577.567	1.8441	0.123865	14.888	3.94203365720973e-50	8.87689664837099e-49
ENSGALG00010018943	399.448	2.28777	0.153843	14.8708	5.10025396481339e-50	1.14686595217337e-48
ENSGALG00010018897	210.875	4.8247	0.3248	14.8544	6.51488615179141e-50	1.46287963547989e-48
ENSGALG00010010206	947.475	1.52286	0.102686	14.8303	9.33463667311486e-50	2.09305658432873e-48
ENSGALG00010020362	3707.32	-0.804056	0.0543523	-14.7934	1.61520840095262e-49	3.61655256025799e-48
ENSGALG00010014824	8237.75	-0.573622	0.0388137	-14.7789	2.00552183909205e-49	4.48411925526355e-48
ENSGALG00010023429	260.73	-2.95616	0.200229	-14.7639	2.50357804148902e-49	5.58978763002713e-48
ENSGALG00010007753	9061.24	-0.555408	0.0376201	-14.7636	2.51462084844684e-49	5.606501900151e-48
ENSGALG00010016746	1240.86	-1.20937	0.0819554	-14.7565	2.79567594592256e-49	6.22432767451658e-48
ENSGALG00010015483	374.215	-2.31477	0.156921	-14.7512	3.02382937300767e-49	6.72279582605358e-48
ENSGALG00010019072	16781.5	-0.481609	0.0326552	-14.7483	3.15409761732907e-49	7.00254094957157e-48
ENSGALG00010015706	216.154	5.09867	0.345938	14.7387	3.63716389702628e-49	8.06365886200075e-48
ENSGALG00010016874	701.033	-1.62474	0.110247	-14.7373	3.71238331008508e-49	8.21886209506616e-48
ENSGALG00010012407	28130.2	0.441862	0.0299869	14.7352	3.83285934753795e-49	8.47368329526518e-48
ENSGALG00010024950	547.825	-1.84515	0.125432	-14.7104	5.52873542527491e-49	1.22058062336987e-47
ENSGALG00010001499	1087.95	1.35083	0.0919572	14.6898	7.49535177888492e-49	1.6524367844834e-47
ENSGALG00010022348	220.564	-3.36151	0.228853	-14.6885	7.63595249235206e-49	1.68108266951041e-47
ENSGALG00010019289	8236	-0.579731	0.0395104	-14.6729	9.61914507405868e-49	2.11473617576551e-47
ENSGALG00010020677	7908.92	-0.639685	0.0436149	-14.6667	1.05419805183527e-48	2.3143905140779e-47
ENSGALG00010017831	321.255	2.56082	0.174895	14.6421	1.51341219655106e-48	3.3179299658184e-47
ENSGALG00010015029	2443.09	0.886765	0.0605887	14.6358	1.65997084139761e-48	3.63418338513202e-47
ENSGALG00010016225	2866.8	0.836483	0.0572125	14.6207	2.07407813430112e-48	4.53449287531049e-47
ENSGALG00010006212	13648.2	1.01807	0.0696869	14.6092	2.45442542858608e-48	5.35860222033275e-47
ENSGALG00010026061	512.35	8.09798	0.556503	14.5515	5.71126638871745e-48	1.24518246314458e-46
ENSGALG00010020719	192.047	-4.04046	0.278025	-14.5327	7.51645993466765e-48	1.63649113190837e-46
ENSGALG00010028301	202.583	-3.77252	0.259631	-14.5303	7.78685315136804e-48	1.69302298241399e-46
ENSGALG00010029614	5244.69	0.659436	0.0454021	14.5244	8.49143818094303e-48	1.84367135049869e-46
ENSGALG00010013582	4553.93	-0.743645	0.0512235	-14.5176	9.36703662625869e-48	2.03098484648852e-46
ENSGALG00010018583	3568	-0.747596	0.051497	-14.5173	9.41689370088003e-48	2.03899032152434e-46
ENSGALG00010010422	417.656	7.60915	0.524424	14.5095	1.05428862518849e-47	2.27966414250291e-46
ENSGALG00010023392	13940	0.49435	0.0340851	14.5034	1.15315312557132e-47	2.49002092032613e-46
ENSGALG00010014897	1226.08	-1.21892	0.0841012	-14.4935	1.33239712071173e-47	2.87312938628987e-46
ENSGALG00010005486	205.083	5.0211	0.346522	14.49	1.40162761910323e-47	3.01828636064538e-46
ENSGALG00010023957	6511.34	-0.606974	0.0419225	-14.4785	1.65724283527241e-47	3.56386341233273e-46
ENSGALG00010018773	1075.8	1.33051	0.0919322	14.4727	1.80205743253059e-47	3.87000426552857e-46
ENSGALG00010011449	1328.07	1.16046	0.0802433	14.4617	2.11457030679365e-47	4.53496214231133e-46
ENSGALG00010020913	541.641	1.83621	0.127028	14.4552	2.32402390825796e-47	4.97738979155845e-46
ENSGALG00010025286	2733.94	-0.863626	0.0597543	-14.453	2.40168093460416e-47	5.13672952132502e-46
ENSGALG00010012285	2875.82	0.831243	0.0575404	14.4463	2.6471019094977e-47	5.65396577227808e-46
ENSGALG00010006069	439.57	-8.06668	0.558403	-14.446	2.65743508376725e-47	5.6683557815187e-46
ENSGALG00010001692	7172.02	0.599406	0.0414936	14.4457	2.66665269376566e-47	5.68033059619299e-46
ENSGALG00010001897	248.264	6.03675	0.417929	14.4445	2.71708344069528e-47	5.7799441667584e-46
ENSGALG00010026199	278.151	-2.73924	0.189762	-14.4351	3.11085268564062e-47	6.60867532126052e-46
ENSGALG00010008146	1889.04	-0.981878	0.0680372	-14.4315	3.27959669735171e-47	6.95777695024966e-46
ENSGALG00010020753	1863.71	-0.975643	0.0676301	-14.4262	3.54244687964873e-47	7.50532125858911e-46
ENSGALG00010002409	1839	0.994233	0.0689354	14.4227	3.72592832334448e-47	7.88346418266833e-46
ENSGALG00010005357	352.919	7.19337	0.498787	14.4217	3.77762124063866e-47	7.98212380914038e-46
ENSGALG00010026775	8208.9	-0.557588	0.0386734	-14.4179	3.99492510769655e-47	8.42998721186355e-46
ENSGALG00010008148	2370.83	-0.891416	0.0618491	-14.4127	4.30247423992971e-47	9.06683174385187e-46
ENSGALG00010025520	430.911	2.08567	0.14477	14.4068	4.68885716512296e-47	9.86788457861592e-46
ENSGALG00010003596	862.814	1.44241	0.100122	14.4065	4.70735307928827e-47	9.89360087850947e-46
ENSGALG00010029562	3295.5	12.0108	0.83463	14.3905	5.93259536778727e-47	1.24521305968616e-45
ENSGALG00010027216	352.251	7.18983	0.499766	14.3864	6.30006021565346e-47	1.32058310078917e-45
ENSGALG00010026898	2669.98	-0.874807	0.0608233	-14.3828	6.63945534392336e-47	1.38987695333684e-45
ENSGALG00010003437	18253.9	0.488687	0.0339915	14.3768	7.24069783077192e-47	1.51372838072225e-45
ENSGALG00010027314	197.376	4.52186	0.31486	14.3615	9.03003650760857e-47	1.8853041784031e-45
ENSGALG00010016912	724.24	-1.53238	0.106856	-14.3406	1.21965268741365e-46	2.54304038514568e-45
ENSGALG00010030014	697.081	1.57303	0.109803	14.326	1.50623536100007e-46	3.13643170349327e-45
ENSGALG00010012049	1439.5	1.12452	0.0785189	14.3217	1.60264579440913e-46	3.33278438750279e-45
ENSGALG00010008033	1986.21	-0.947714	0.0661765	-14.321	1.61764450385142e-46	3.35954286089723e-45
ENSGALG00010009147	1487.78	-1.07724	0.0752986	-14.3062	2.00088124930418e-46	4.14998567536602e-45
ENSGALG00010021137	205.81	3.82558	0.267673	14.292	2.45518144345948e-46	5.08554863249038e-45
ENSGALG00010024431	1032.48	-1.30102	0.0911552	-14.2726	3.24141456198604e-46	6.70530416543123e-45
ENSGALG00010021408	663.878	-1.6353	0.114608	-14.2687	3.42971091990854e-46	7.08552204856073e-45
ENSGALG00010022284	2899.77	-0.840285	0.0589263	-14.2599	3.88817606843663e-46	8.02216222078097e-45
ENSGALG00010016312	1366.31	1.14635	0.0804585	14.2477	4.63121834105473e-46	9.5427313346465e-45
ENSGALG00010027324	4960.02	-0.669761	0.0470149	-14.2457	4.76770209899409e-46	9.81113422799527e-45
ENSGALG00010016644	3418.06	0.78943	0.0554775	14.2297	5.99102506829662e-46	1.23124547785606e-44
ENSGALG00010015809	618.386	-1.64912	0.116049	-14.2105	7.88195410539273e-46	1.61775055420971e-44
ENSGALG00010016869	13284.4	0.495256	0.0348613	14.2065	8.35208589342293e-46	1.71201469360241e-44
ENSGALG00010007287	6012.75	-0.620705	0.0437528	-14.1866	1.10891593578425e-45	2.27010933711262e-44
ENSGALG00010008906	1960.68	-0.95209	0.0672057	-14.1668	1.47019774937596e-45	3.00580118332208e-44
ENSGALG00010020338	1407.87	1.10175	0.0778067	14.1601	1.61662755463411e-45	3.30089380099707e-44
ENSGALG00010023569	2200.67	0.918371	0.0648606	14.1591	1.63971513102028e-45	3.34370370119957e-44
ENSGALG00010017695	683.551	-1.59785	0.113022	-14.1375	2.2308279758456e-45	4.54322240093724e-44
ENSGALG00010011211	218.356	3.5429	0.250751	14.1292	2.51115815209054e-45	5.10753367114879e-44
ENSGALG00010014238	877.999	1.38726	0.0982815	14.1152	3.0634366907218e-45	6.22280316441336e-44
ENSGALG00010006254	12671.4	0.494717	0.0350534	14.1132	3.14747653888588e-45	6.38528605951842e-44
ENSGALG00010017359	11659.5	0.509736	0.0361362	14.106	3.48899852272082e-45	7.06903389635582e-44
ENSGALG00010020013	386.954	2.33624	0.165629	14.1052	3.52714465338694e-45	7.13714777552483e-44
ENSGALG00010013319	1327.35	-1.16773	0.0828246	-14.0988	3.86356134758295e-45	7.80786122076283e-44
ENSGALG00010023878	211.689	3.58648	0.254455	14.0948	4.09013505703305e-45	8.25515991088502e-44
ENSGALG00010028588	688.939	1.58193	0.112285	14.0885	4.46860238470441e-45	9.00749097060047e-44
ENSGALG00010029551	773.292	9.17984	0.652301	14.073	5.56420052965727e-45	1.12015955234978e-43
ENSGALG00010014922	1076.9	1.2862	0.0914166	14.0696	5.83750173565976e-45	1.173680355347e-43
ENSGALG00010022474	4344.93	-0.700974	0.0498255	-14.0686	5.92426515087308e-45	1.18960753596449e-43
ENSGALG00010023485	202.855	-3.4997	0.248918	-14.0597	6.72031320945624e-45	1.34773914911779e-43
ENSGALG00010024013	703.417	1.53932	0.109496	14.0582	6.86365183132332e-45	1.3747362619714e-43
ENSGALG00010003375	22069.3	-0.517895	0.0369003	-14.035	9.52232446052995e-45	1.9048274171489e-43
ENSGALG00010014648	4635.12	-0.690198	0.0492096	-14.0257	1.08570348767324e-44	2.16906769026532e-43
ENSGALG00010027704	837.33	-1.44935	0.103443	-14.0112	1.33143893612958e-44	2.65664201901399e-43
ENSGALG00010019844	209.89	3.38282	0.241474	14.0091	1.37166621370769e-44	2.73344810703848e-43
ENSGALG00010009910	782.965	1.45488	0.10387	14.0068	1.41673228049911e-44	2.81969077493781e-43
ENSGALG00010026883	225.049	-3.06974	0.219208	-14.0038	1.47785396553626e-44	2.93763077663911e-43
ENSGALG00010017803	3967.48	0.724121	0.0517691	13.9875	1.85842074537042e-44	3.68945670141989e-43
ENSGALG00010028548	531.931	8.37528	0.599011	13.9818	2.01236614893918e-44	3.99005378688407e-43
ENSGALG00010027330	188.216	4.13607	0.295938	13.9761	2.18043200236806e-44	4.31785799664922e-43
ENSGALG00010018604	1791.53	0.96747	0.0693273	13.9551	2.92847018301515e-44	5.79190407714778e-43
ENSGALG00010022213	8114.22	0.563883	0.0404657	13.9348	3.8918209630212e-44	7.68756564412321e-43
ENSGALG00010019581	1619.74	1.05548	0.0757576	13.9323	4.03146598519814e-44	7.9534415925755e-43
ENSGALG00010008971	6593.35	-0.630258	0.0452898	-13.9161	5.05662713826658e-44	9.96345169756202e-43
ENSGALG00010010226	4782.2	0.739861	0.0531739	13.914	5.20918272694921e-44	1.02512293788889e-42
ENSGALG00010019350	3955.79	-0.716173	0.0514782	-13.9122	5.34351246038448e-44	1.05024671961397e-42
ENSGALG00010021516	5892.29	-0.64319	0.0462598	-13.9039	5.99964730163916e-44	1.1777389840067e-42
ENSGALG00010026830	285.414	-2.57575	0.185387	-13.8939	6.90008555198489e-44	1.35281154920321e-42
ENSGALG00010015596	641.048	1.63921	0.118052	13.8855	7.75526089730841e-44	1.51858605620214e-42
ENSGALG00010021188	4878.84	-0.639105	0.0460494	-13.8787	8.52939542946841e-44	1.66810000191949e-42
ENSGALG00010017167	1261.32	1.14842	0.0827989	13.87	9.63410822859732e-44	1.88181472128104e-42
ENSGALG00010006111	2786.68	-0.857608	0.0618698	-13.8615	1.08372328283535e-43	2.11419927070961e-42
ENSGALG00010024658	271.848	6.65906	0.480742	13.8516	1.24383374032054e-43	2.4235539244342e-42
ENSGALG00010027445	1209.17	-1.16012	0.0838982	-13.8277	1.73377003997786e-43	3.3740021160705e-42
ENSGALG00010026360	4266.53	-0.669446	0.0484661	-13.8127	2.13752598989069e-43	4.15460199490098e-42
ENSGALG00010018514	322.841	2.38531	0.172722	13.8101	2.21563704696756e-43	4.30111906051104e-42
ENSGALG00010012868	234.319	2.96367	0.214768	13.7994	2.56875362109976e-43	4.9804751942676e-42
ENSGALG00010016281	865.833	-1.47059	0.106615	-13.7934	2.7915666459187e-43	5.40583108594797e-42
ENSGALG00010024748	284.711	-2.49829	0.181233	-13.7849	3.14075207777098e-43	6.07456134992687e-42
ENSGALG00010001233	6652.53	-0.583457	0.042342	-13.7796	3.3790791992079e-43	6.52750311484242e-42
ENSGALG00010019295	1969.36	-0.929812	0.0674822	-13.7786	3.42700124937017e-43	6.61197315713856e-42
ENSGALG00010014793	362.091	2.26277	0.164228	13.7782	3.44730011749525e-43	6.64300632665986e-42
ENSGALG00010010635	2394.75	0.850838	0.0617848	13.771	3.80964830098781e-43	7.33229379346408e-42
ENSGALG00010013526	354.584	2.33395	0.169839	13.7422	5.67302187355739e-43	1.09053468040104e-41
ENSGALG00010003929	1124.11	-1.17976	0.085959	-13.7247	7.22717935982478e-43	1.38760083129011e-41
ENSGALG00010022421	1655.5	1.11227	0.0810443	13.7242	7.27437740289101e-43	1.39496363749113e-41
ENSGALG00010023872	193.252	5.38124	0.392309	13.7168	8.05096223666332e-43	1.54200872097842e-41
ENSGALG00010012867	4363.28	-0.656268	0.0479169	-13.6959	1.07364719561329e-42	2.05387144956946e-41
ENSGALG00010017838	722.551	1.478	0.10803	13.6813	1.31267597923887e-42	2.50808623766573e-41
ENSGALG00010027276	8227.99	-0.557715	0.0407946	-13.6713	1.50727966650318e-42	2.87642244347333e-41
ENSGALG00010005172	925.27	-1.28323	0.0939604	-13.6572	1.82971188997616e-42	3.48751493611781e-41
ENSGALG00010012790	2065.78	-0.927183	0.0679115	-13.6528	1.94207848937451e-42	3.69722019661961e-41
ENSGALG00010020097	2582.3	-0.839124	0.0615956	-13.6231	2.91909509476081e-42	5.55050614942275e-41
ENSGALG00010027217	177.605	4.80865	0.353149	13.6165	3.19503622497968e-42	6.06787421859696e-41
ENSGALG00010013402	4885.08	-0.725856	0.0533708	-13.6002	3.99076953871818e-42	7.56997596134954e-41
ENSGALG00010016412	5718.09	-0.599265	0.0440704	-13.5979	4.12082524467256e-42	7.80727984756893e-41
ENSGALG00010022184	906.247	-1.32015	0.0972277	-13.5779	5.41450481120622e-42	1.0245959104327e-40
ENSGALG00010027808	233.621	6.30143	0.464114	13.5773	5.45798417314006e-42	1.0315851861056e-40
ENSGALG00010023217	5510.9	0.639234	0.0470911	13.5744	5.67920808936232e-42	1.07211206122896e-40
ENSGALG00010019123	1354.3	1.15232	0.0849491	13.5648	6.4719764592802e-42	1.22030819291428e-40
ENSGALG00010020304	5030.26	-0.633346	0.0467002	-13.562	6.73160307469304e-42	1.26774503305121e-40
ENSGALG00010003754	626.611	-1.55751	0.114849	-13.5613	6.78861863771095e-42	1.2769569879026e-40
ENSGALG00010008918	1401.82	-1.04115	0.0770615	-13.5106	1.35362115420121e-41	2.54316212797064e-40
ENSGALG00010010697	840.62	-1.32382	0.0981162	-13.4924	1.73452193131239e-41	3.25491300039014e-40
ENSGALG00010016627	194.439	3.53998	0.262627	13.4791	2.07578790253883e-41	3.89068308058496e-40
ENSGALG00010003681	1622.99	-0.980022	0.0727993	-13.462	2.61847645913351e-41	4.90202427854175e-40
ENSGALG00010001780	2045.13	-0.931265	0.069255	-13.4469	3.21007448917069e-41	6.00242042381941e-40
ENSGALG00010021617	1945.37	-0.891828	0.0663332	-13.4447	3.30898174375765e-41	6.18003308375021e-40
ENSGALG00010000141	10829.1	-0.503502	0.0374743	-13.4359	3.72331214902066e-41	6.94562951538611e-40
ENSGALG00010017430	327.111	-2.21122	0.164719	-13.4243	4.35942365299137e-41	8.12264716809728e-40
ENSGALG00010018919	3644.05	0.693038	0.0516794	13.4103	5.26056952533143e-41	9.79012484389602e-40
ENSGALG00010020724	183.416	-3.38346	0.252501	-13.3998	6.06529719245818e-41	1.127444335433e-39
ENSGALG00010001831	295.976	7.1098	0.530865	13.3929	6.65566711118211e-41	1.2357276875567e-39
ENSGALG00010020187	10865.1	0.501188	0.0374471	13.3839	7.51232752271098e-41	1.3931390440058e-39
ENSGALG00010002062	215.868	-3.2034	0.239498	-13.3754	8.41477182307733e-41	1.55866096647671e-39
ENSGALG00010012768	2124.1	-0.867119	0.0648637	-13.3683	9.26050049992733e-41	1.71330128380698e-39
ENSGALG00010004935	5035.16	-0.678215	0.0508563	-13.3359	1.43072513394645e-40	2.64390624693996e-39
ENSGALG00010026023	18510.2	-0.421935	0.0316402	-13.3354	1.44065832935849e-40	2.65914487654308e-39
ENSGALG00010018277	1616.71	1.05545	0.0791977	13.3268	1.61648872365199e-40	2.98020020478671e-39
ENSGALG00010021534	1614.06	-1.07742	0.0809262	-13.3136	1.93051839342375e-40	3.5549954948059e-39
ENSGALG00010009972	333.463	7.47605	0.561895	13.3051	2.16329745864128e-40	3.97900324860706e-39
ENSGALG00010018449	253.899	2.64995	0.199276	13.2979	2.3812803305445e-40	4.37483937650035e-39
ENSGALG00010022174	154.392	-4.2077	0.316564	-13.2918	2.58302122684077e-40	4.73994919658802e-39
ENSGALG00010013828	8116.6	-0.519151	0.0390976	-13.2783	3.09147553091486e-40	5.66638706904779e-39
ENSGALG00010011447	4900.94	-0.713507	0.05377	-13.2696	3.47468629089244e-40	6.36137979132841e-39
ENSGALG00010002338	19197.3	-0.4475	0.0337281	-13.2678	3.55704478223419e-40	6.50460520909021e-39
ENSGALG00010029416	480.949	-1.75669	0.132411	-13.267	3.59913287418803e-40	6.57394339464958e-39
ENSGALG00010025378	251.511	-7.06411	0.534078	-13.2267	6.14982850617081e-40	1.12198780952281e-38
ENSGALG00010020747	6641.12	0.599937	0.0454016	13.214	7.28344892222839e-40	1.32727173827845e-38
ENSGALG00010027012	4394.18	-0.632518	0.0479356	-13.1952	9.35613461299905e-40	1.70301096887649e-38
ENSGALG00010028764	3451.84	-0.691125	0.0524296	-13.182	1.11427830742636e-39	2.02587877277528e-38
ENSGALG00010023861	604.067	-1.57481	0.119508	-13.1774	1.18365111667974e-39	2.14952679173073e-38
ENSGALG00010021661	711.705	1.50627	0.114369	13.1702	1.30224167097492e-39	2.36216748671781e-38
ENSGALG00010014218	312.825	2.31283	0.175862	13.1514	1.67106648202017e-39	3.02770355817057e-38
ENSGALG00010027379	325.294	-2.17756	0.165584	-13.1508	1.68390648647176e-39	3.04746474698671e-38
ENSGALG00010029671	175.247	3.83627	0.291947	13.1403	1.9344934533762e-39	3.49695186990471e-38
ENSGALG00010012967	762.779	-1.41032	0.107359	-13.1365	2.0347019532163e-39	3.6738839505783e-38
ENSGALG00010020143	208.755	6.13644	0.467308	13.1315	2.1739989693792e-39	3.92090912520874e-38
ENSGALG00010003597	548.192	-1.59999	0.12192	-13.1233	2.4206823042543e-39	4.36082458993835e-38
ENSGALG00010026003	921.59	-1.23928	0.0944377	-13.1228	2.43910620330657e-39	4.38899898204584e-38
ENSGALG00010001111	650.582	-1.58435	0.12081	-13.1143	2.72511832101405e-39	4.89806614528443e-38
ENSGALG00010020700	2151.56	0.833116	0.0636106	13.0971	3.41904948909762e-39	6.13832313173641e-38
ENSGALG00010027231	355.158	-2.04847	0.156422	-13.0958	3.4807426334241e-39	6.24197339370467e-38
ENSGALG00010001116	4671.09	0.623964	0.0476555	13.0932	3.60027083725994e-39	6.44898513724187e-38
ENSGALG00010021618	1121.55	-1.17113	0.0895412	-13.0792	4.329023750493e-39	7.74556201805007e-38
ENSGALG00010021441	544.394	-1.62603	0.124336	-13.0777	4.41588490393229e-39	7.89201743091664e-38
ENSGALG00010017530	297.933	2.32638	0.177934	13.0744	4.61042172557748e-39	8.23035987092613e-38
ENSGALG00010010998	6519.52	-0.56675	0.0433763	-13.0659	5.15762768567616e-39	9.19679696937934e-38
ENSGALG00010011681	2296.35	-0.875628	0.0670759	-13.0543	6.00727229620483e-39	1.06997325655454e-37
ENSGALG00010010889	189.842	5.75167	0.440629	13.0533	6.08515618357584e-39	1.08262208715244e-37
ENSGALG00010009503	516.639	-1.70099	0.130627	-13.0217	9.20490732063783e-39	1.63581684436544e-37
ENSGALG00010002281	3249.95	0.699348	0.0537888	13.0017	1.19588286928081e-38	2.12282676446772e-37
ENSGALG00010022081	509.852	1.70551	0.131193	13	1.22371983546366e-38	2.1697970490904e-37
ENSGALG00010007914	423.172	-1.87037	0.143916	-12.9963	1.28490973434457e-38	2.27573394859252e-37
ENSGALG00010029340	2182.99	-0.816148	0.0628205	-12.9917	1.36289389918535e-38	2.41114439201556e-37
ENSGALG00010017817	299.51	-2.24769	0.173034	-12.9899	1.39580675291379e-38	2.46660334598431e-37
ENSGALG00010017950	218.528	-2.85143	0.219551	-12.9876	1.43951909234462e-38	2.541001058525e-37
ENSGALG00010022088	278.002	-2.35569	0.181427	-12.9842	1.5032157366182e-38	2.65046864164571e-37
ENSGALG00010023238	4771.69	0.628018	0.0484137	12.9719	1.7653551835297e-38	3.10919483329371e-37
ENSGALG00010027425	4574.99	0.625047	0.0481983	12.9682	1.85242915900993e-38	3.25891080730732e-37
ENSGALG00010024551	3096.68	0.70767	0.0545754	12.9668	1.88674264226576e-38	3.31557684169846e-37
ENSGALG00010022990	1077.92	1.15533	0.0891807	12.9549	2.20447201773914e-38	3.86960940040335e-37
ENSGALG00010023120	480.249	-1.71513	0.132412	-12.953	2.25929355793923e-38	3.96142873790836e-37
ENSGALG00010007979	1404.38	-1.05496	0.0816584	-12.9191	3.510536108676e-38	6.1485089645622e-37
ENSGALG00010001448	402.982	-1.85568	0.1441	-12.8777	6.00750212598772e-38	1.05101283032125e-36
ENSGALG00010027106	438.946	1.88017	0.146101	12.8689	6.73479349311349e-38	1.17694622873556e-36
ENSGALG00010024493	7325.9	0.555761	0.0431925	12.8671	6.89657643207454e-38	1.2038841007618e-36
ENSGALG00010022232	935.198	1.21464	0.0944298	12.8628	7.28517666614091e-38	1.27031238703959e-36
ENSGALG00010025621	5770.42	-0.609248	0.0474392	-12.8427	9.44951006580714e-38	1.64588538306429e-36
ENSGALG00010005314	171.945	3.57778	0.278973	12.8249	1.19009319499061e-37	2.07057825967296e-36
ENSGALG00010001156	5305	0.573945	0.0448122	12.8078	1.48311620001184e-37	2.5775480331628e-36
ENSGALG00010014999	170.666	3.50208	0.273993	12.7816	2.07639766160115e-37	3.60465378191838e-36
ENSGALG00010012517	1727.77	-0.915388	0.0717437	-12.7591	2.77279931904221e-37	4.8083207553424e-36
ENSGALG00010010310	319.92	-2.09807	0.164654	-12.7423	3.44091686635645e-37	5.960348633448e-36
ENSGALG00010029290	1889.14	0.88405	0.0693855	12.7411	3.49279767033651e-37	6.04357515669752e-36
ENSGALG00010024640	184.061	3.19668	0.250939	12.7389	3.59624806003763e-37	6.21575199236548e-36
ENSGALG00010009557	1661.11	-0.920005	0.0722844	-12.7276	4.15500010655426e-37	7.17363271408705e-36
ENSGALG00010004394	839.308	1.28052	0.100636	12.7243	4.33149288066794e-37	7.47016655120008e-36
ENSGALG00010005565	406.36	1.89109	0.148824	12.7069	5.4145670879253e-37	9.32784929037886e-36
ENSGALG00010001843	2060.98	-0.826644	0.065087	-12.7006	5.86725090199275e-37	1.00966676821083e-35
ENSGALG00010012088	9159.36	0.500651	0.0394378	12.6947	6.32692282158163e-37	1.08758216397591e-35
ENSGALG00010011696	2284.1	-0.787419	0.0620339	-12.6934	6.43512413103462e-37	1.10497670672657e-35
ENSGALG00010020388	11713.2	0.444665	0.0350457	12.6881	6.88146277260022e-37	1.18033185728506e-35
ENSGALG00010019481	2392.28	-0.789312	0.0622642	-12.6768	7.94765017222952e-37	1.36172619200928e-35
ENSGALG00010001858	244.651	2.51356	0.198564	12.6587	1.00113368541434e-36	1.71344954214834e-35
ENSGALG00010012809	1058.15	1.14702	0.0906909	12.6476	1.15369781240464e-36	1.97242284348529e-35
ENSGALG00010024286	237.733	2.56598	0.202905	12.6462	1.17388018413082e-36	2.00475334154432e-35
ENSGALG00010010688	1639.86	0.917705	0.0725867	12.6429	1.22467039678759e-36	2.08922937928168e-35
ENSGALG00010001976	191.905	-2.90619	0.229968	-12.6374	1.31384806314586e-36	2.23893913722899e-35
ENSGALG00010018864	6463.87	-0.625301	0.0495061	-12.6308	1.42828459106658e-36	2.43132289513849e-35
ENSGALG00010027218	4357.05	0.609293	0.0482449	12.6292	1.45810837865596e-36	2.47941341669405e-35
ENSGALG00010024963	379.28	1.9214	0.152226	12.622	1.59764968734652e-36	2.71376638164259e-35
ENSGALG00010008190	344.699	-2.14002	0.169644	-12.6147	1.75131902577989e-36	2.97158684643363e-35
ENSGALG00010019430	950.55	-1.17293	0.0929872	-12.6139	1.77051078706229e-36	3.00092059531859e-35
ENSGALG00010018512	443.468	1.76712	0.14024	12.6007	2.09402430303204e-36	3.54544630383395e-35
ENSGALG00010021237	2700.02	0.735377	0.0583804	12.5963	2.21290369138312e-36	3.74270395786182e-35
ENSGALG00010015239	454.881	1.73405	0.137948	12.5704	3.07239746565827e-36	5.19080399262287e-35
ENSGALG00010011636	576.887	4.5202	0.359623	12.5693	3.11506753234649e-36	5.25726011909826e-35
ENSGALG00010027199	453.932	1.87686	0.149505	12.5538	3.79070201367792e-36	6.39067763011819e-35
ENSGALG00010027545	2114.31	-0.83253	0.0663776	-12.5423	4.37897575613859e-36	7.37455073119792e-35
ENSGALG00010002965	10058.1	-0.477544	0.0380778	-12.5413	4.43812111258432e-36	7.46617962621843e-35
ENSGALG00010019334	2037.71	-0.832856	0.066425	-12.5383	4.60787492433439e-36	7.74348959832442e-35
ENSGALG00010012382	5709.22	-0.577887	0.046123	-12.5293	5.16361617252654e-36	8.66816631816143e-35
ENSGALG00010005784	350.364	2.08483	0.1664	12.529	5.1812656868222e-36	8.68854159801897e-35
ENSGALG00010021110	39599.8	0.390481	0.0311943	12.5177	5.97347150831133e-36	1.00063582768875e-34
ENSGALG00010022186	2546.51	-0.744985	0.0595288	-12.5147	6.20398087665036e-36	1.03814597196008e-34
ENSGALG00010025538	325.772	-2.07005	0.165539	-12.5049	7.01696024735542e-36	1.17294108567406e-34
ENSGALG00010017933	298.946	-2.15348	0.172501	-12.4839	9.13807222430381e-36	1.52588381855615e-34
ENSGALG00010000795	152.282	3.89454	0.312226	12.4735	1.04196403656971e-35	1.73804011729612e-34
ENSGALG00010027600	11058.8	-0.455967	0.0365559	-12.4731	1.046093559316e-35	1.74308380290678e-34
ENSGALG00010006245	1804.03	0.864226	0.0693175	12.4676	1.1208948410429e-35	1.86575136001681e-34
ENSGALG00010021000	1137.26	1.06721	0.0857119	12.4512	1.37780337434913e-35	2.29096145462715e-34
ENSGALG00010029781	760.347	1.30712	0.105219	12.4229	1.96265622337924e-35	3.25999473647281e-34
ENSGALG00010013516	792.376	-1.24595	0.100498	-12.3977	2.68859314664478e-35	4.46108355479597e-34
ENSGALG00010020109	171.84	3.31407	0.267644	12.3824	3.25595418655394e-35	5.39680397924813e-34
ENSGALG00010010967	2622.77	-0.728178	0.0588249	-12.3787	3.40730519783826e-35	5.64173863797527e-34
ENSGALG00010016612	284.272	2.21918	0.179443	12.3671	3.93963898548518e-35	6.51631997147983e-34
ENSGALG00010029274	3499.96	0.703466	0.0568863	12.3662	3.98283770018505e-35	6.58086694633301e-34
ENSGALG00010012624	185.524	3.13726	0.253814	12.3605	4.27684489365475e-35	7.05925717891936e-34
ENSGALG00010028102	5317.97	-0.57091	0.0462076	-12.3553	4.55865014154444e-35	7.51652742480805e-34
ENSGALG00010024764	2561.03	0.733401	0.059389	12.3491	4.92540412476341e-35	8.112763345731e-34
ENSGALG00010016807	1029.01	10.3306	0.836763	12.346	5.12157586337702e-35	8.42707727916617e-34
ENSGALG00010005487	7359.55	-0.491718	0.0398793	-12.3302	6.23183107866985e-35	1.02432068084539e-33
ENSGALG00010028001	1924.67	0.8204	0.0666286	12.313	7.70809971611338e-35	1.26565391484474e-33
ENSGALG00010009137	645.912	1.48394	0.120585	12.3062	8.38967663922983e-35	1.37613395280104e-33
ENSGALG00010029734	3461.18	-0.719256	0.0584796	-12.2993	9.13988720844631e-35	1.49763037491413e-33
ENSGALG00010030072	3852.15	-0.658345	0.0537537	-12.2474	1.73396949678643e-34	2.8382721887689e-33
ENSGALG00010009647	4349.23	0.589271	0.0481538	12.2373	1.96497445839135e-34	3.21305937630942e-33
ENSGALG00010005831	2272.78	0.764342	0.0624794	12.2335	2.05897750878823e-34	3.36328108508071e-33
ENSGALG00010003449	951.832	1.18642	0.0970551	12.2242	2.30893539421441e-34	3.76767584047637e-33
ENSGALG00010028872	353.036	8.04623	0.658673	12.2158	2.55896312701808e-34	4.17134806320435e-33
ENSGALG00010014470	612.971	1.47879	0.121081	12.2132	2.64232494168908e-34	4.30278595618234e-33
ENSGALG00010007108	218.453	-2.57037	0.210479	-12.212	2.6831813991106e-34	4.36480788381635e-33
ENSGALG00010007925	143.623	4.25144	0.348476	12.2001	3.10391377204862e-34	5.04401987513427e-33
ENSGALG00010008850	2001.14	0.80308	0.0658423	12.197	3.22424394883184e-34	5.23416656698622e-33
ENSGALG00010025316	2391.61	-0.838634	0.0687581	-12.1969	3.22963274906999e-34	5.23752068143933e-33
ENSGALG00010016006	4197.27	-0.691773	0.0567459	-12.1907	3.48301630054456e-34	5.64262959357491e-33
ENSGALG00010015339	172.624	3.1647	0.259619	12.1898	3.52344249664054e-34	5.70226119861857e-33
ENSGALG00010022809	1997.54	-0.79938	0.0656972	-12.1677	4.62194976546953e-34	7.4723891439073e-33
ENSGALG00010025886	6999.49	-0.499231	0.0410344	-12.1662	4.7073987488431e-34	7.60273836864895e-33
ENSGALG00010027275	2302.88	-0.796562	0.0654839	-12.1642	4.81981589624781e-34	7.77633141991343e-33
ENSGALG00010003948	619.242	-1.38397	0.113812	-12.1602	5.06557804365529e-34	8.16448943784645e-33
ENSGALG00010028874	131.568	-5.09809	0.419475	-12.1535	5.49602120295939e-34	8.84921166723686e-33
ENSGALG00010029512	140.584	-3.85872	0.317569	-12.1508	5.68102825985736e-34	9.1377600469522e-33
ENSGALG00010028884	4092.2	0.617198	0.0508014	12.1492	5.78965864872852e-34	9.30299584912412e-33
ENSGALG00010025080	1824.33	0.857123	0.0706896	12.1252	7.77078152073613e-34	1.2473607852481e-32
ENSGALG00010028048	1316.54	-1.00001	0.0825788	-12.1098	9.37250080077549e-34	1.50293723420777e-32
ENSGALG00010022820	141.437	3.96292	0.32746	12.102	1.03078929165982e-33	1.6512532118327e-32
ENSGALG00010000651	526.741	-1.50952	0.124741	-12.1012	1.04058958864326e-33	1.6652602726684e-32
ENSGALG00010023974	1687.59	0.962503	0.0795492	12.0995	1.06294650839051e-33	1.6993129626531e-32
ENSGALG00010016880	1855.34	-0.82914	0.0685417	-12.0969	1.09710835783049e-33	1.75214985253111e-32
ENSGALG00010018443	271.819	2.23714	0.18499	12.0933	1.14620224348174e-33	1.82870303279379e-32
ENSGALG00010008247	324.383	2.08592	0.172697	12.0785	1.37233435664977e-33	2.1872706232427e-32
ENSGALG00010020572	533.993	-1.50073	0.12425	-12.0783	1.37498192193158e-33	2.18927677125329e-32
ENSGALG00010020117	1779.77	-0.939016	0.0777945	-12.0705	1.51263200355057e-33	2.40601597093518e-32
ENSGALG00010021821	2889.4	-0.711102	0.058919	-12.0691	1.53747384968007e-33	2.44306454561562e-32
ENSGALG00010008275	248.288	2.3878	0.198251	12.0443	2.07819175752505e-33	3.29894629142672e-32
ENSGALG00010001320	395.589	-1.76855	0.14691	-12.0383	2.23441363154044e-33	3.54336640583219e-32
ENSGALG00010019799	583.795	1.47803	0.122799	12.0361	2.2951817783759e-33	3.63607541432556e-32
ENSGALG00010003432	140.408	5.00006	0.415556	12.0322	2.40566631453732e-33	3.80728093534657e-32
ENSGALG00010021761	10855.5	0.433374	0.0360239	12.0302	2.46635374501671e-33	3.89941164319944e-32
ENSGALG00010024309	249.235	-2.28234	0.189801	-12.0249	2.62889267981552e-33	4.15222798716754e-32
ENSGALG00010022145	146.639	3.6377	0.302944	12.0078	3.23212629715223e-33	5.09990058278385e-32
ENSGALG00010020100	3210.61	-0.648872	0.0540457	-12.006	3.30492958979671e-33	5.20956051239656e-32
ENSGALG00010017946	571.318	1.50625	0.125491	12.0028	3.43384013302859e-33	5.40735484684611e-32
ENSGALG00010008431	554.983	-1.45642	0.121366	-12.0003	3.54185070867409e-33	5.57187552104088e-32
ENSGALG00010006203	320.389	7.90599	0.659849	11.9815	4.4411766787938e-33	6.97968773557594e-32
ENSGALG00010014474	1230.7	1.0081	0.0841789	11.9757	4.76252406938196e-33	7.47725765992708e-32
ENSGALG00010022897	1808.89	-0.815499	0.068119	-11.9717	5.0004829676108e-33	7.84304607148746e-32
ENSGALG00010028074	199.931	2.68691	0.224455	11.9708	5.05471914884485e-33	7.92023239992458e-32
ENSGALG00010027161	441.129	1.70386	0.142349	11.9696	5.12510738182143e-33	8.02254892350061e-32
ENSGALG00010023064	8200.85	0.507022	0.0423656	11.9678	5.24165215765801e-33	8.19684156360746e-32
ENSGALG00010029661	145.625	5.36053	0.448269	11.9583	5.87708006937283e-33	9.1814086356317e-32
ENSGALG00010016706	6142.21	-0.506617	0.0424157	-11.9441	6.970642229881e-33	1.08790330167935e-31
ENSGALG00010011530	9430.13	0.468584	0.0392622	11.9347	7.80105661604206e-33	1.21630124073859e-31
ENSGALG00010020248	1901.11	0.799864	0.0670554	11.9284	8.41698938133932e-33	1.31103758515861e-31
ENSGALG00010026008	6662.4	-0.539701	0.0452513	-11.9268	8.58388933217114e-33	1.33571419094782e-31
ENSGALG00010002335	126.157	-4.85785	0.407644	-11.9169	9.66459610584769e-33	1.50239672994553e-31
ENSGALG00010023746	1830.76	-0.877991	0.0736828	-11.9158	9.78973744254463e-33	1.52035104735794e-31
ENSGALG00010021656	1244.78	-0.966553	0.0811251	-11.9144	9.96367753941873e-33	1.54584103399466e-31
ENSGALG00010002494	322.735	2.00775	0.168583	11.9096	1.05503115343826e-32	1.63524641805775e-31
ENSGALG00010020346	317.648	2.09336	0.175991	11.8947	1.26127912435786e-32	1.95300027870853e-31
ENSGALG00010009446	6232.59	-1.12545	0.0946385	-11.8921	1.30058751761135e-32	2.01189019039329e-31
ENSGALG00010003841	541.443	1.5187	0.12771	11.8918	1.30604007473586e-32	2.01834408804523e-31
ENSGALG00010017653	154.065	-3.12294	0.263184	-11.866	1.77748223144279e-32	2.74421669091408e-31
ENSGALG00010022548	825.643	1.22153	0.102978	11.862	1.86397180219768e-32	2.87493028552271e-31
ENSGALG00010007958	495.654	-1.58124	0.133412	-11.8523	2.094059856891e-32	3.22665352142453e-31
ENSGALG00010016111	1914.54	-0.791782	0.0668315	-11.8474	2.21906436867684e-32	3.41592887143097e-31
ENSGALG00010014682	1581.17	0.890706	0.0752333	11.8393	2.44614000257191e-32	3.7618053522479e-31
ENSGALG00010008729	2325.25	0.739571	0.0625079	11.8316	2.67861309121524e-32	4.11530001528517e-31
ENSGALG00010010663	637.688	1.34529	0.113705	11.8314	2.68721351748142e-32	4.12449334723073e-31
ENSGALG00010007758	1627.03	0.909528	0.0768902	11.8289	2.76682513842115e-32	4.24255492771718e-31
ENSGALG00010005610	2503.92	0.754342	0.0638884	11.8072	3.58367686004694e-32	5.48974716665888e-31
ENSGALG00010002832	1076.49	-1.04349	0.0883898	-11.8055	3.65531011237529e-32	5.59404400984191e-31
ENSGALG00010009551	6212.24	0.521659	0.0441903	11.8048	3.6855492464218e-32	5.63485089925769e-31
ENSGALG00010014350	690.146	1.33988	0.11363	11.7917	4.30944748318828e-32	6.58234696487373e-31
ENSGALG00010003582	375.209	-1.74907	0.148336	-11.7913	4.32988875568361e-32	6.60716713028469e-31
ENSGALG00010027938	367.165	-1.79107	0.151916	-11.7898	4.40411785574177e-32	6.71393711412548e-31
ENSGALG00010010271	412.203	-1.67814	0.14259	-11.769	5.64171341095811e-32	8.59230227023504e-31
ENSGALG00010001252	391.879	-1.69722	0.144452	-11.7494	7.11491657994651e-32	1.08255241360711e-30
ENSGALG00010016766	156.206	3.18784	0.271537	11.74	7.94881012366365e-32	1.20819226493464e-30
ENSGALG00010019905	1552.64	-0.99537	0.0847851	-11.7399	7.95599550213891e-32	1.20819226493464e-30
ENSGALG00010010874	230.966	7.1671	0.610908	11.7319	8.75033403983053e-32	1.32754105360778e-30
ENSGALG00010017694	4575.99	0.577975	0.0492926	11.7254	9.44429990226119e-32	1.43144710922445e-30
ENSGALG00010022748	466.099	1.58316	0.135021	11.7252	9.46413767389141e-32	1.43307590925601e-30
ENSGALG00010007984	6106.99	-0.518763	0.0442524	-11.7228	9.73657393888234e-32	1.47291377157968e-30
ENSGALG00010025659	214.126	-2.45775	0.209685	-11.7211	9.93154399457712e-32	1.50096767005292e-30
ENSGALG00010007772	199.622	6.73105	0.574624	11.7138	1.08260234103237e-31	1.63458435839973e-30
ENSGALG00010010351	5755.41	0.53284	0.0454938	11.7124	1.10163362203513e-31	1.66172734776456e-30
ENSGALG00010002792	1771.55	0.817907	0.0698544	11.7088	1.14961682149423e-31	1.7324483706705e-30
ENSGALG00010003202	410.188	1.72859	0.147664	11.7063	1.18371285710629e-31	1.782126625269e-30
ENSGALG00010021848	626.31	-1.33205	0.113847	-11.7003	1.27004448962765e-31	1.91027779484739e-30
ENSGALG00010001298	731.227	-1.21788	0.104196	-11.6883	1.46208349792418e-31	2.19702785298178e-30
ENSGALG00010008289	2669.01	0.692217	0.0592367	11.6856	1.51009865563912e-31	2.26701762941329e-30
ENSGALG00010025102	2956.47	0.688721	0.058956	11.6819	1.57649562412849e-31	2.36444343702543e-30
ENSGALG00010007252	651.722	-1.43584	0.122945	-11.6787	1.63752114036086e-31	2.453635526189e-30
ENSGALG00010016384	1385.29	-0.905064	0.077509	-11.6769	1.67306108618587e-31	2.50450730309096e-30
ENSGALG00010018922	1652.87	-0.825595	0.0708445	-11.6536	2.19898484810159e-31	3.28867155224149e-30
ENSGALG00010012286	672.304	-1.39492	0.119724	-11.6511	2.2642352014577e-31	3.3830463962633e-30
ENSGALG00010022797	3815.64	0.58998	0.0507002	11.6366	2.683958266079e-31	4.006366870095e-30
ENSGALG00010017441	2527.13	0.719831	0.061866	11.6353	2.72541239381306e-31	4.06439693128432e-30
ENSGALG00010011359	1415.46	-0.941494	0.0809537	-11.63	2.90004733933765e-31	4.32074160774853e-30
ENSGALG00010022228	2591.53	-0.679128	0.0584761	-11.6138	3.50819745136562e-31	5.22188068233015e-30
ENSGALG00010014199	198.546	2.59333	0.223495	11.6035	3.95555570321003e-31	5.88220986317921e-30
ENSGALG00010017184	135.703	3.75931	0.324119	11.5985	4.19257509984697e-31	6.22879936841544e-30
ENSGALG00010018329	128.54	4.86811	0.419821	11.5957	4.33434377502823e-31	6.43335790261488e-30
ENSGALG00010006804	2952.21	0.658697	0.0568773	11.581	5.14390089688489e-31	7.62778079375319e-30
ENSGALG00010022150	337.472	-1.80996	0.156419	-11.5713	5.76225891841462e-31	8.53669993712121e-30
ENSGALG00010027711	499.554	-1.47165	0.127184	-11.5711	5.77415593002536e-31	8.54629295070326e-30
ENSGALG00010022959	925.119	1.12778	0.0975321	11.5632	6.33352357140687e-31	9.36541576511131e-30
ENSGALG00010016342	181.156	-2.76688	0.239322	-11.5613	6.47001287949346e-31	9.55827675908673e-30
ENSGALG00010020602	3889.52	-0.595874	0.0515724	-11.5541	7.0356373005207e-31	1.0384152693643e-29
ENSGALG00010009638	799.537	1.16266	0.100638	11.5528	7.14266650035181e-31	1.05322593119781e-29
ENSGALG00010017372	673.072	1.27451	0.110378	11.5468	7.66168657502012e-31	1.12870248114058e-29
ENSGALG00010012966	614.989	1.49274	0.129323	11.5427	8.03381636706149e-31	1.18241874317451e-29
ENSGALG00010020063	182.452	2.72868	0.236446	11.5404	8.25210086194628e-31	1.21341292804906e-29
ENSGALG00010018121	4621.66	-0.569175	0.0493893	-11.5242	9.95818044658445e-31	1.46291517595071e-29
ENSGALG00010023830	3690.54	0.587534	0.0509861	11.5234	1.00524223867719e-30	1.47538486110508e-29
ENSGALG00010013184	7168.23	0.466834	0.0405941	11.5001	1.31822855142582e-30	1.93295224708141e-29
ENSGALG00010025067	863.174	-1.10416	0.0960984	-11.4899	1.48214988740033e-30	2.17129448653266e-29
ENSGALG00010015122	212.076	-2.46215	0.214316	-11.4884	1.50881967313069e-30	2.20626386897579e-29
ENSGALG00010004341	1209.39	0.953905	0.0830315	11.4885	1.50746254365247e-30	2.20626386897579e-29
ENSGALG00010024350	2369.31	0.724387	0.0631465	11.4715	1.83411318382142e-30	2.67943708216655e-29
ENSGALG00010012485	118.814	-4.6877	0.408643	-11.4714	1.83715320643264e-30	2.68139314749979e-29
ENSGALG00010001896	539.307	-1.41197	0.12309	-11.4711	1.84388897446362e-30	2.68873468126458e-29
ENSGALG00010006735	311.602	-1.87069	0.163224	-11.4609	2.0744789796733e-30	3.02218226955547e-29
ENSGALG00010007880	265.142	-2.05105	0.179078	-11.4534	2.26200559769568e-30	3.29233557123517e-29
ENSGALG00010008170	2351.36	-0.700484	0.0612334	-11.4396	2.65178922533222e-30	3.85610272683688e-29
ENSGALG00010009385	10923.7	0.421073	0.0368242	11.4347	2.8058657901537e-30	4.07639285255232e-29
ENSGALG00010005362	331.693	1.83492	0.160563	11.428	3.02965942983991e-30	4.39746975990484e-29
ENSGALG00010027136	2452.27	0.702795	0.0615501	11.4183	3.38966026054903e-30	4.91547513220187e-29
ENSGALG00010017424	120.36	-3.91536	0.342983	-11.4156	3.49431716855389e-30	5.06258469925690e-29
ENSGALG00010012871	534.452	1.44078	0.126281	11.4093	3.75539784114611e-30	5.43584354178017e-29
ENSGALG00010005530	127.681	-3.47899	0.304975	-11.4075	3.83718146313776e-30	5.54912765169178e-29
ENSGALG00010017509	600.953	1.35751	0.119038	11.404	3.99386711729636e-30	5.77042414023304e-29
ENSGALG00010005285	127.743	-3.55019	0.311491	-11.3974	4.30809775387493e-30	6.21873121742954e-29
ENSGALG00010013209	1624.08	0.915722	0.080399	11.3897	4.70566449647116e-30	6.78640342706997e-29
ENSGALG00010018032	1789.31	0.796432	0.0700818	11.3643	6.29550783586176e-30	9.07094058653464e-29
ENSGALG00010005178	256.395	2.15491	0.189773	11.3552	6.98584227355435e-30	1.00564229916016e-28
ENSGALG00010009410	3241.95	0.617815	0.054417	11.3533	7.13817498591214e-30	1.02663368889537e-28
ENSGALG00010020053	2421.59	-0.694237	0.0612283	-11.3385	8.45887072465833e-30	1.21547109601449e-28
ENSGALG00010013509	695.964	1.22195	0.107774	11.3381	8.49903354700735e-30	1.22012992533221e-28
ENSGALG00010022528	278.01	-1.99904	0.17639	-11.3331	8.99911917506602e-30	1.29074718431816e-28
ENSGALG00010010786	2294.92	-0.710235	0.0627276	-11.3225	1.0150223257763e-29	1.45452699283744e-28
ENSGALG00010014194	782.486	-1.15244	0.101814	-11.3192	1.05484002840065e-29	1.51021283993456e-28
ENSGALG00010015119	144.442	3.23654	0.2861	11.3126	1.13679865512066e-29	1.62607597102241e-28
ENSGALG00010008752	620.998	-1.28988	0.114191	-11.2958	1.37693135088479e-29	1.96777596409763e-28
ENSGALG00010028671	212.03	2.50454	0.22178	11.2929	1.42304429043769e-29	2.03183398099359e-28
ENSGALG00010021540	1124.81	0.972296	0.0861703	11.2834	1.58454032658234e-29	2.26037187039976e-28
ENSGALG00010017421	2889.52	-0.654015	0.0579635	-11.2832	1.58829549009462e-29	2.26368009135276e-28
ENSGALG00010023940	5491.6	0.568829	0.0504303	11.2795	1.65672474393582e-29	2.35907426726832e-28
ENSGALG00010022148	1995.75	0.768044	0.0681205	11.2748	1.74833646686015e-29	2.48727687067839e-28
ENSGALG00010022082	2717.06	-0.674954	0.0598718	-11.2733	1.77722419539179e-29	2.52609422831027e-28
ENSGALG00010023362	1585.34	-0.813445	0.0722355	-11.261	2.04394277739379e-29	2.90258288288813e-28
ENSGALG00010001496	6821.8	-0.474296	0.0421353	-11.2565	2.15109292362579e-29	3.05199619757996e-28
ENSGALG00010020588	1470.04	0.855486	0.0760732	11.2456	2.43534624896944e-29	3.45219091029724e-28
ENSGALG00010026873	606.179	-1.29786	0.115465	-11.2403	2.58624874482469e-29	3.66280673537031e-28
ENSGALG00010027307	2256.37	0.725768	0.0646075	11.2335	2.79186281780721e-29	3.95046082559202e-28
ENSGALG00010029258	387.913	-1.75596	0.156336	-11.232	2.83971037742579e-29	4.01456095779038e-28
ENSGALG00010024651	3512.96	0.598482	0.0533458	11.2189	3.29263716043829e-29	4.65070246953305e-28
ENSGALG00010007890	3115.86	-0.610148	0.0543967	-11.2166	3.37848855176577e-29	4.76769158831547e-28
ENSGALG00010017621	4026.57	-0.554501	0.049474	-11.2079	3.72847684404248e-29	5.25688555390354e-28
ENSGALG00010026264	1049.37	-0.977301	0.0873007	-11.1947	4.33087121189155e-29	6.10076165442775e-28
ENSGALG00010021744	170.561	6.49843	0.580521	11.1941	4.35573819794271e-29	6.13031260840813e-28
ENSGALG00010013672	168.934	-2.70443	0.241775	-11.1857	4.78996501394794e-29	6.73543430105811e-28
ENSGALG00010017973	1926.89	-0.857181	0.0766717	-11.1799	5.11547892368303e-29	7.18674637023312e-28
ENSGALG00010008386	979.234	-1.05887	0.094829	-11.1661	5.97257648396254e-29	8.38341256604644e-28
ENSGALG00010005509	580.985	-7.15938	0.641702	-11.1569	6.62824740996829e-29	9.29546832058097e-28
ENSGALG00010013129	1087.54	1.03817	0.0931265	11.1479	7.33032042580369e-29	1.02709191886172e-27
ENSGALG00010024610	639.509	1.27419	0.114397	11.1383	8.16436334141772e-29	1.14293836013115e-27
ENSGALG00010014777	252.682	-2.28578	0.205277	-11.1351	8.46323713051895e-29	1.18372676919583e-27
ENSGALG00010008444	745.309	1.16646	0.104897	11.1201	1.00179452127537e-28	1.3999367942255e-27
ENSGALG00010012401	1060.27	0.983095	0.0884235	11.118	1.02511672851882e-28	1.43125907809053e-27
ENSGALG00010005860	639.757	-1.26869	0.114118	-11.1174	1.03284578551139e-28	1.44077416964743e-27
ENSGALG00010022837	493.467	1.47782	0.132944	11.1161	1.04758646619867e-28	1.460044692015e-27
ENSGALG00010014505	138.343	5.82689	0.524248	11.1147	1.06359751804747e-28	1.48105014814331e-27
ENSGALG00010003834	117.392	-3.65261	0.328655	-11.1138	1.07486805751285e-28	1.49542322953002e-27
ENSGALG00010011453	3925.09	0.556958	0.0501245	11.1115	1.10295286159909e-28	1.53314338248557e-27
ENSGALG00010024370	2387.19	0.690188	0.0621801	11.0998	1.25687306560777e-28	1.74555860204188e-27
ENSGALG00010003025	1986.85	-0.729586	0.0658234	-11.084	1.50028142307406e-28	2.08177254154194e-27
ENSGALG00010022365	1128.96	-1.09194	0.0986495	-11.0689	1.77619977384423e-28	2.46246587819759e-27
ENSGALG00010015840	452.666	-1.53604	0.138809	-11.0659	1.83654682530416e-28	2.54389170538396e-27
ENSGALG00010019225	118.11	3.94703	0.356694	11.0656	1.8426645852321e-28	2.55012483380277e-27
ENSGALG00010011564	115.356	4.29671	0.388382	11.0631	1.89448020967728e-28	2.61953434606517e-27
ENSGALG00010010253	647.769	1.25297	0.113314	11.0575	2.01555789164383e-28	2.78450824241733e-27
ENSGALG00010012970	171.607	-2.70763	0.245084	-11.0478	2.24702282329793e-28	3.10156048718435e-27
ENSGALG00010010638	261.797	-1.98618	0.179899	-11.0405	2.43602901831368e-28	3.35950353592988e-27
ENSGALG00010019954	843.136	1.10215	0.0998336	11.0399	2.45380423898677e-28	3.38041108355386e-27
ENSGALG00010011659	284.662	4.29881	0.389391	11.0398	2.45547845630221e-28	3.38041108355386e-27
ENSGALG00010024699	1388.96	-0.903555	0.0818774	-11.0355	2.57732860851902e-28	3.54506377452751e-27
ENSGALG00010011421	2477.12	-0.658119	0.0597027	-11.0233	2.95161230429941e-28	4.05634391915184e-27
ENSGALG00010021055	705.394	-1.16984	0.106129	-11.0229	2.96426725641179e-28	4.07018682602954e-27
ENSGALG00010001382	3558.19	0.637681	0.0578621	11.0207	3.03697832249143e-28	4.16639593537271e-27
ENSGALG00010002575	108.214	-4.62704	0.420372	-11.007	3.53499522376226e-28	4.84540258366648e-27
ENSGALG00010013417	16414.8	0.373512	0.0339496	11.0019	3.74001833053107e-28	5.12197297516605e-27
ENSGALG00010016667	1519.39	0.829336	0.075432	10.9945	4.06244060741988e-28	5.55870236933677e-27
ENSGALG00010027702	1253.49	0.888762	0.0808631	10.9909	4.22468205443193e-28	5.77568631604601e-27
ENSGALG00010029635	5870.15	15.8712	1.44722	10.9667	5.52756098404354e-28	7.55034174969483e-27
ENSGALG00010011896	1531.8	-0.865988	0.0789701	-10.966	5.56673462212702e-28	7.59726734619811e-27
ENSGALG00010011099	162.634	2.79844	0.255458	10.9546	6.31511219217915e-28	8.61116898661937e-27
ENSGALG00010014244	2016.96	-0.711404	0.064954	-10.9524	6.46838212910175e-28	8.81254170276844e-27
ENSGALG00010009013	1782.43	0.765063	0.0698696	10.9499	6.6550470642699e-28	9.05902477323716e-27
ENSGALG00010001547	578.278	1.29788	0.118537	10.9492	6.70708370163992e-28	9.12198105167818e-27
ENSGALG00010022839	104.808	-4.75455	0.43495	-10.9312	8.17201899898646e-28	1.11047875414675e-26
ENSGALG00010015793	725.536	-1.16016	0.106136	-10.9309	8.20266200891082e-28	1.1136826980746e-26
ENSGALG00010021087	6666.62	-0.48032	0.0439665	-10.9247	8.78409394114387e-28	1.19159787258391e-26
ENSGALG00010005559	339.187	1.71769	0.157278	10.9214	9.11212943843394e-28	1.23503436232188e-26
ENSGALG00010014572	657.777	1.26783	0.116127	10.9176	9.49527097527743e-28	1.28585873181528e-26
ENSGALG00010026105	306.086	1.87445	0.171707	10.9166	9.60392543769832e-28	1.2994564521411e-26
ENSGALG00010009415	872.112	-1.04484	0.0957192	-10.9157	9.69534297405514e-28	1.31070061149255e-26
ENSGALG00010029376	4261.81	-0.537152	0.0492232	-10.9126	1.00370366736606e-27	1.35573101188442e-26
ENSGALG00010016647	6107.82	-0.504887	0.046338	-10.8957	1.20784786925526e-27	1.63007756533139e-26
ENSGALG00010012108	207.567	7.27768	0.668127	10.8927	1.24933285441306e-27	1.68462222276416e-26
ENSGALG00010004902	882.289	-1.06734	0.0979994	-10.8913	1.26828704441757e-27	1.70871869069693e-26
ENSGALG00010003222	3156.84	-0.589156	0.0541031	-10.8895	1.29320945207402e-27	1.74080790717701e-26
ENSGALG00010029641	5241.97	15.7078	1.44344	10.8822	1.40108104482759e-27	1.88440618682742e-26
ENSGALG00010024416	187.417	2.45128	0.225435	10.8736	1.54064535843989e-27	2.07034891603478e-26
ENSGALG00010001528	1699.47	-0.773735	0.0712062	-10.8661	1.67164677779111e-27	2.24447769662021e-26
ENSGALG00010021247	561.825	-1.29755	0.119512	-10.8571	1.84499201630642e-27	2.47511567259898e-26
ENSGALG00010013158	742.958	1.22048	0.112415	10.8569	1.84926324735433e-27	2.47873610272503e-26
ENSGALG00010027642	297.84	-1.8423	0.169907	-10.843	2.15277947386058e-27	2.88311494022636e-26
ENSGALG00010019208	2841.7	-0.708914	0.0654139	-10.8374	2.28998035648279e-27	3.06425809501173e-26
ENSGALG00010010289	170.785	6.72721	0.620777	10.8368	2.30486721430797e-27	3.0815625020472e-26
ENSGALG00010018022	4657.42	-0.505569	0.0466589	-10.8354	2.33892618884451e-27	3.12444860294542e-26
ENSGALG00010023966	1661.04	-0.808513	0.0746812	-10.8262	2.58677259621037e-27	3.4526076574144e-26
ENSGALG00010015182	453.076	-1.47723	0.136499	-10.8223	2.70018397441394e-27	3.60093062510041e-26
ENSGALG00010015310	1236.27	0.884729	0.081799	10.8159	2.8947461871746e-27	3.857133064111e-26
ENSGALG00010001510	1565.11	0.790791	0.0731218	10.8147	2.93214178777967e-27	3.90366140209214e-26
ENSGALG00010006589	134.461	3.15358	0.291978	10.8007	3.41422525151633e-27	4.54163988520269e-26
ENSGALG00010015493	2010.14	0.746795	0.0691586	10.7983	3.50665195888685e-27	4.66065386407534e-26
ENSGALG00010025610	5972.89	0.469331	0.0434748	10.7955	3.61604173706892e-27	4.80199375749093e-26
ENSGALG00010001836	1254.44	-0.918604	0.0850979	-10.7947	3.64760385810072e-27	4.8398299339429e-26
ENSGALG00010020193	346.41	-1.76873	0.163922	-10.7901	3.83547931942819e-27	5.08483267553798e-26
ENSGALG00010013225	1676.78	-0.764671	0.0708884	-10.787	3.96642285117124e-27	5.25401037000103e-26
ENSGALG00010001200	880.217	-1.02921	0.0955926	-10.7666	4.94958863776079e-27	6.55082835407416e-26
ENSGALG00010010535	443.653	-1.46467	0.136048	-10.7659	4.98974533976179e-27	6.59843588847862e-26
ENSGALG00010014226	221.495	-2.12396	0.197352	-10.7623	5.18459939384505e-27	6.85036380931932e-26
ENSGALG00010013452	3786.64	-0.539983	0.0502035	-10.7559	5.56054246110278e-27	7.34094060421802e-26
ENSGALG00010001014	106.011	-5.33685	0.49639	-10.7513	5.8411842765264e-27	7.70498642266825e-26
ENSGALG00010024434	3500.6	-0.628931	0.0585468	-10.7424	6.43788902917362e-27	8.48498702064078e-26
ENSGALG00010014418	109.846	4.63013	0.431069	10.741	6.53088592257759e-27	8.60036380932252e-26
ENSGALG00010014980	16218.5	-0.394265	0.0367377	-10.7319	7.21136990166293e-27	9.48854956259706e-26
ENSGALG00010028412	2513.27	0.676208	0.0630419	10.7263	7.65903528878291e-27	1.00691720814917e-25
ENSGALG00010011790	134.714	3.21819	0.300163	10.7215	8.07153229228065e-27	1.06026302936017e-25
ENSGALG00010029192	663.95	1.21583	0.113411	10.7206	8.15064862266137e-27	1.06976414853465e-25
ENSGALG00010020693	244.868	2.04931	0.191188	10.7188	8.30845711904897e-27	1.08956913117778e-25
ENSGALG00010013334	6853.15	0.452807	0.0422503	10.7172	8.44811461898185e-27	1.10696284903583e-25
ENSGALG00010001117	192.695	7.16793	0.668906	10.7159	8.57172584854537e-27	1.12222686503838e-25
ENSGALG00010002587	2977.11	-0.613048	0.0572154	-10.7147	8.6800317595731e-27	1.1354634076859e-25
ENSGALG00010009007	1448.15	-0.813845	0.0759808	-10.7112	9.01995599227683e-27	1.17895162774676e-25
ENSGALG00010018525	141.78	-3.05008	0.284768	-10.7108	9.0604571720477e-27	1.18326417898084e-25
ENSGALG00010005404	509.202	1.3465	0.125799	10.7036	9.79099909957608e-27	1.27761191065081e-25
ENSGALG00010014654	16080.3	0.38548	0.0360216	10.7013	1.00323628304926e-26	1.3080242787184e-25
ENSGALG00010023390	227.981	-2.16781	0.202884	-10.685	1.19688629928575e-26	1.55921642443316e-25
ENSGALG00010001081	108.337	4.27355	0.400364	10.6742	1.34448132968863e-26	1.75004617670371e-25
ENSGALG00010012034	578.703	-1.25533	0.117652	-10.6699	1.40808450547945e-26	1.83132310725022e-25
ENSGALG00010027705	9553.83	0.435336	0.0408069	10.6682	1.43360824545133e-26	1.86298159711866e-25
ENSGALG00010017858	188.713	7.13787	0.669573	10.6603	1.56043083403497e-26	2.02611789430752e-25
ENSGALG00010017699	1203.6	-0.925423	0.0868313	-10.6577	1.60494713322445e-26	2.08220425193555e-25
ENSGALG00010030104	50277.5	-0.295893	0.0277792	-10.6516	1.71389969860161e-26	2.22172705173168e-25
ENSGALG00010011929	1617.41	0.816369	0.0766957	10.6443	1.85442059112965e-26	2.40190893820679e-25
ENSGALG00010025190	340.39	-1.73407	0.163007	-10.638	1.98443403405992e-26	2.56819652536014e-25
ENSGALG00010015834	2102.7	0.734331	0.0690531	10.6343	2.06391276928758e-26	2.66886439559312e-25
ENSGALG00010011077	196.807	2.3436	0.220798	10.6142	2.55869090091347e-26	3.30595448123763e-25
ENSGALG00010024194	755.241	-1.10953	0.104547	-10.6127	2.60193048833625e-26	3.35906881962689e-25
ENSGALG00010020265	498.98	-1.43934	0.13565	-10.6106	2.65967313130972e-26	3.43080422003561e-25
ENSGALG00010001144	343.455	-1.70135	0.160407	-10.6065	2.77980693595045e-26	3.58283701810195e-25
ENSGALG00010016762	415.164	-1.488	0.140389	-10.5991	3.00727108517245e-26	3.87284429048801e-25
ENSGALG00010003863	1383.62	0.905281	0.0854332	10.5964	3.09799619107255e-26	3.98642562937768e-25
ENSGALG00010003094	124.192	-6.23552	0.589802	-10.5722	4.00875374725763e-26	5.15415867194307e-25
ENSGALG00010004852	965.963	10.8244	1.02431	10.5675	4.21804618787688e-26	5.4188314636922e-25
ENSGALG00010019912	291.503	1.79507	0.16992	10.5642	4.36752069520579e-26	5.60628898359355e-25
ENSGALG00010010019	954.279	-0.975487	0.0923546	-10.5624	4.45129028866985e-26	5.70916914729885e-25
ENSGALG00010028905	3287.26	-0.573743	0.0543493	-10.5566	4.73634956140813e-26	6.06984375093304e-25
ENSGALG00010030004	3156.4	0.589348	0.055864	10.5497	5.09674344811439e-26	6.5263986167853e-25
ENSGALG00010014390	50891.7	-0.31141	0.0295327	-10.5446	5.37949473510976e-26	6.88287138876097e-25
ENSGALG00010013325	300.349	1.81887	0.172512	10.5434	5.44906144219504e-26	6.96622510245908e-25
ENSGALG00010006955	135.905	6.16648	0.585004	10.5409	5.59515430151298e-26	7.14719750848858e-25
ENSGALG00010024561	178.214	2.42515	0.230596	10.5169	7.22126948078359e-26	9.21691261745682e-25
ENSGALG00010005295	184.162	2.35833	0.224266	10.5158	7.30732135790675e-26	9.31919956024953e-25
ENSGALG00010027026	110.779	3.79318	0.360742	10.5149	7.37369917941732e-26	9.39625061965685e-25
ENSGALG00010014994	2266.85	-0.68417	0.0651066	-10.5085	7.89754915932483e-26	1.00556597252373e-24
ENSGALG00010008474	5147.92	-0.481185	0.045826	-10.5003	8.61412438623134e-26	1.0959196343839e-24
ENSGALG00010020990	6893.45	0.435329	0.0414815	10.4945	9.15186161243554e-26	1.16339350481308e-24
ENSGALG00010017962	3461.34	-0.550672	0.0525278	-10.4834	1.02941572606672e-25	1.30754875825863e-24
ENSGALG00010002282	2280.23	0.660067	0.0629767	10.4811	1.05483724216689e-25	1.33876001999007e-24
ENSGALG00010028012	2025.4	0.720739	0.0687969	10.4763	1.10955821451638e-25	1.40707692159467e-24
ENSGALG00010028043	1585.5	-0.812273	0.0775749	-10.4708	1.17631852099346e-25	1.49053929633601e-24
ENSGALG00010015002	112.068	3.55527	0.339574	10.4698	1.1888273682643e-25	1.50517958280724e-24
ENSGALG00010014159	2569.5	-0.650136	0.0620969	-10.4697	1.19026283392835e-25	1.50578756430278e-24
ENSGALG00010015608	163.079	-2.51164	0.239989	-10.4656	1.24225432555689e-25	1.57030111738197e-24
ENSGALG00010000820	543.899	1.28736	0.123055	10.4616	1.29599266680203e-25	1.63691766080132e-24
ENSGALG00010011503	124.026	5.83726	0.55808	10.4595	1.32493964649603e-25	1.67213960350015e-24
ENSGALG00010015171	314.083	1.75809	0.168162	10.4548	1.39360902202021e-25	1.75739672112837e-24
ENSGALG00010001505	4796.47	0.486374	0.046578	10.4421	1.59188905354812e-25	2.00583110720056e-24
ENSGALG00010025637	2415.3	-0.642416	0.0615238	-10.4417	1.59845181977258e-25	2.01249169609226e-24
ENSGALG00010013260	1229.66	0.858795	0.0822477	10.4416	1.60130683976655e-25	2.01447723186274e-24
ENSGALG00010016859	1446.72	0.799912	0.076624	10.4394	1.63771643915045e-25	2.05863829587947e-24
ENSGALG00010004265	2107.58	0.727669	0.0697184	10.4373	1.67575107814765e-25	2.10477005934991e-24
ENSGALG00010028375	1701.44	0.746027	0.0715164	10.4316	1.77949856707546e-25	2.23329903764415e-24
ENSGALG00010020319	105.044	4.30827	0.413178	10.4272	1.86387156482594e-25	2.3373275637511e-24
ENSGALG00010021240	1485.71	-0.895019	0.0858839	-10.4213	1.98286517545998e-25	2.48457104616658e-24
ENSGALG00010006496	5145.22	-0.490758	0.0470989	-10.4198	2.01479000704232e-25	2.52256829872979e-24
ENSGALG00010009540	5563.95	0.477141	0.045811	10.4154	2.10808531749723e-25	2.63728165553245e-24
ENSGALG00010021713	1172.76	-0.868293	0.0834356	-10.4067	2.3099329822713e-25	2.88750781915484e-24
ENSGALG00010020497	5616.87	-0.453934	0.0436198	-10.4066	2.31320552936292e-25	2.88930735018603e-24
ENSGALG00010012744	3925.68	0.576634	0.055436	10.4018	2.43291718895573e-25	3.03642705063414e-24
ENSGALG00010013493	5429.06	-0.457288	0.0439965	-10.3937	2.64816300187849e-25	3.30245200938376e-24
ENSGALG00010029585	102.407	4.11652	0.396144	10.3915	2.71144046949952e-25	3.37869060242853e-24
ENSGALG00010013899	182.463	2.35586	0.226825	10.3863	2.86355670136335e-25	3.56542213930414e-24
ENSGALG00010027073	291.609	1.76592	0.170037	10.3855	2.88641285143605e-25	3.59104386560272e-24
ENSGALG00010001749	2900.83	-0.602048	0.0580049	-10.3793	3.08121715475053e-25	3.83038060018396e-24
ENSGALG00010029366	187.89	2.34741	0.226298	10.3731	3.28765450013923e-25	4.08379021951889e-24
ENSGALG00010006629	101.224	-3.79618	0.366078	-10.3699	3.39932930725492e-25	4.21918329687082e-24
ENSGALG00010022044	1700.7	0.74869	0.0722699	10.3596	3.78397391817494e-25	4.69290172086479e-24
ENSGALG00010027943	2753.83	-0.596742	0.0576453	-10.352	4.10018185418329e-25	5.08106655404805e-24
ENSGALG00010017584	105.97	5.13821	0.498124	10.3151	6.02108707123995e-25	7.45564772222744e-24
ENSGALG00010000641	285.022	1.78657	0.173239	10.3127	6.17110956653411e-25	7.63541602019444e-24
ENSGALG00010029396	5625.48	0.476022	0.0462143	10.3003	7.02138209957852e-25	8.68063106162009e-24
ENSGALG00010019595	132.609	-2.83876	0.275749	-10.2947	7.44470235572073e-25	9.19677454805846e-24
ENSGALG00010012125	760.27	-1.06473	0.103436	-10.2936	7.52891749350732e-25	9.29352595537635e-24
ENSGALG00010019036	1952.62	0.710224	0.0690484	10.2859	8.15863978541947e-25	1.00629607932369e-23
ENSGALG00010018858	341.94	-1.61423	0.156939	-10.2857	8.177033043276e-25	1.0077761677964e-23
ENSGALG00010011991	8609.4	0.417544	0.0405988	10.2846	8.26433696748084e-25	1.01774018451875e-23
ENSGALG00010018876	2582.84	0.613443	0.059695	10.2763	9.01271014529226e-25	1.10903473864357e-23
ENSGALG00010005515	1222.2	-0.838403	0.0816368	-10.2699	9.62859751463743e-25	1.18389690033721e-23
ENSGALG00010011664	323.523	8.65904	0.844474	10.2538	1.1381720240208e-24	1.39836364884177e-23
ENSGALG00010009600	4964.6	-0.473066	0.0461539	-10.2498	1.18645509588466e-24	1.45654919598364e-23
ENSGALG00010027953	2999.51	0.586634	0.0572973	10.2384	1.33378701660578e-24	1.63614667258809e-23
ENSGALG00010025164	121.717	3.09331	0.302539	10.2245	1.53998969159192e-24	1.88762500066589e-23
ENSGALG00010014032	383.041	-1.47197	0.144026	-10.2202	1.61043039180791e-24	1.97243312090662e-23
ENSGALG00010011343	1019.69	-0.903535	0.0884441	-10.2159	1.68324383084514e-24	2.06001339329286e-23
ENSGALG00010002880	662.702	-1.12715	0.110361	-10.2134	1.72738639665683e-24	2.11239656869679e-23
ENSGALG00010008407	580.591	-1.19779	0.117329	-10.2088	1.81164501193259e-24	2.21371785450337e-23
ENSGALG00010003489	1511.5	-0.751128	0.0736345	-10.2008	1.96717551089414e-24	2.40190453743023e-23
ENSGALG00010012682	1488.34	-0.765537	0.0751195	-10.1909	2.17701830811308e-24	2.65606343581939e-23
ENSGALG00010000457	4806.18	-0.475788	0.0466996	-10.1883	2.23725204855887e-24	2.72744037443415e-23
ENSGALG00010009683	111.563	3.45231	0.339118	10.1803	2.42852107423971e-24	2.95832903348073e-23
ENSGALG00010021694	108.263	5.4683	0.537288	10.1776	2.49635610937519e-24	3.03861477622248e-23
ENSGALG00010022084	1933.6	0.684369	0.0672559	10.1756	2.54848456692383e-24	3.09967301145218e-23
ENSGALG00010002949	2343.02	-0.651724	0.0640489	-10.1754	2.55312513350217e-24	3.1029230130605e-23
ENSGALG00010013381	1983.19	-0.678332	0.0666942	-10.1708	2.67768463336115e-24	3.2517983725479e-23
ENSGALG00010017605	8361.75	0.393985	0.0387388	10.1703	2.69108052328343e-24	3.26555059957788e-23
ENSGALG00010029757	2396.54	-0.696691	0.0685455	-10.1639	2.87275274056036e-24	3.48332318841946e-23
ENSGALG00010021725	164.77	2.44414	0.2405	10.1627	2.90813003981321e-24	3.52350913278829e-23
ENSGALG00010025727	98.2005	4.28385	0.421717	10.1581	3.04953365756379e-24	3.69199685439155e-23
ENSGALG00010016575	278.222	1.78074	0.175353	10.1552	3.14292212710135e-24	3.80213979197993e-23
ENSGALG00010006035	904.097	2.10291	0.207157	10.1513	3.27098485958148e-24	3.95402870717661e-23
ENSGALG00010027270	833.212	0.99808	0.0983259	10.1507	3.28869552016384e-24	3.97239137811054e-23
ENSGALG00010023389	2795.46	-0.649204	0.063998	-10.1441	3.5193406134203e-24	4.24773094099113e-23
ENSGALG00010020887	11909.9	-0.380521	0.0375137	-10.1435	3.54030501379449e-24	4.26976495275001e-23
ENSGALG00010003348	2678.96	-0.590518	0.0582185	-10.1431	3.55455415319003e-24	4.28367256244148e-23
ENSGALG00010002644	102.529	-3.58398	0.353489	-10.1389	3.71392284738649e-24	4.47231213470995e-23
ENSGALG00010020989	5000.26	-0.464531	0.0458376	-10.1343	3.89239861907657e-24	4.68365491851175e-23
ENSGALG00010029371	1102.94	0.879619	0.0867986	10.134	3.90257299337192e-24	4.69231564412827e-23
ENSGALG00010010168	184.863	2.24409	0.221587	10.1274	4.17753615230816e-24	5.01909316835621e-23
ENSGALG00010016768	293.725	-1.70116	0.167984	-10.1269	4.19661210483015e-24	5.03817186659845e-23
ENSGALG00010013371	4434.73	-0.549834	0.0542973	-10.1264	4.22093604743145e-24	5.06351711686925e-23
ENSGALG00010005629	2469.78	0.615243	0.0607703	10.1241	4.32035805202282e-24	5.17884440867192e-23
ENSGALG00010029331	468.966	1.38104	0.136429	10.1228	4.3784146529689e-24	5.24444910142468e-23
ENSGALG00010017489	334.859	1.61944	0.160085	10.1161	4.68727135535598e-24	5.61013351362766e-23
ENSGALG00010007786	130.569	6.3358	0.626531	10.1125	4.8626340137537e-24	5.81560697714716e-23
ENSGALG00010005871	1833.31	0.71045	0.0703099	10.1045	5.2738268628709e-24	6.30260294461213e-23
ENSGALG00010011930	3103.78	0.583683	0.0577708	10.1034	5.33452399006018e-24	6.37031073146353e-23
ENSGALG00010005433	90.7157	-4.13567	0.409502	-10.0993	5.56573157026766e-24	6.64137976851848e-23
ENSGALG00010023259	117.484	5.95634	0.589925	10.0968	5.70863816962256e-24	6.80675215338581e-23
ENSGALG00010024052	1590.07	0.846331	0.0838764	10.0902	6.10389180704249e-24	7.27253564281261e-23
ENSGALG00010017349	1204.82	-0.855846	0.084908	-10.0797	6.79456668437076e-24	8.0893319218834e-23
ENSGALG00010020367	97.2954	-3.96592	0.393469	-10.0793	6.81765117456863e-24	8.11068946903587e-23
ENSGALG00010029337	9088.45	-0.388217	0.0385169	-10.0791	6.83341105557228e-24	8.1233075768466e-23
ENSGALG00010002017	891.369	-0.960738	0.0953246	-10.0786	6.87050919069822e-24	8.16125368296729e-23
ENSGALG00010027135	1338.27	0.809906	0.080385	10.0753	7.10145274670844e-24	8.42923190108171e-23
ENSGALG00010010813	10477.3	-0.41839	0.0415392	-10.0722	7.33341956467268e-24	8.69802051150756e-23
ENSGALG00010016421	100.636	4.16714	0.413861	10.0689	7.57881090033262e-24	8.98231550540926e-23
ENSGALG00010009722	1583.3	0.734469	0.0729585	10.0669	7.73525927142809e-24	9.16084837682351e-23
ENSGALG00010019310	1794.36	-0.687009	0.0683237	-10.0552	8.71425251730701e-24	1.03125197019752e-22
ENSGALG00010016893	2650.82	0.617372	0.0614606	10.045	9.66558951439257e-24	1.14297590034036e-22
ENSGALG00010026822	10400.4	0.390187	0.038845	10.0447	9.69046635337122e-24	1.14505862914686e-22
ENSGALG00010019534	1232.95	-0.818365	0.0815163	-10.0393	1.02416844515543e-23	1.20928593265806e-22
ENSGALG00010008366	544.083	-1.28089	0.127833	-10.02	1.24483497322644e-23	1.46873755112039e-22
ENSGALG00010029774	616.672	-1.20511	0.120355	-10.013	1.3358823635087e-23	1.57498232580312e-22
ENSGALG00010029713	5060.7	-0.461492	0.0461119	-10.0081	1.404308831702e-23	1.65441854365611e-22
ENSGALG00010003742	1767.08	-0.691256	0.0690914	-10.0049	1.44977829574739e-23	1.70671062553144e-22
ENSGALG00010000753	2528.56	-0.619411	0.0619353	-10.0009	1.50952511702621e-23	1.77571973281225e-22
ENSGALG00010009514	4141.82	0.490949	0.0491191	9.99509	1.60141654832391e-23	1.88241081664651e-22
ENSGALG00010014807	215.221	2.1161	0.211822	9.98995	1.68668036587339e-23	1.9811581674562e-22
ENSGALG00010016664	248.661	-1.85625	0.185909	-9.98475	1.77748631079196e-23	2.08626334452819e-22
ENSGALG00010005176	733.021	1.04549	0.10472	9.98361	1.7981046475128e-23	2.10889312193038e-22
ENSGALG00010024738	1840.64	-0.67859	0.0679738	-9.98311	1.80704156776083e-23	2.11779897640253e-22
ENSGALG00010016549	2530.96	0.631167	0.0632277	9.98243	1.8195069297328e-23	2.13082375433715e-22
ENSGALG00010028603	5353.31	-0.451159	0.0451958	-9.9823	1.82186295027849e-23	2.13199893728581e-22
ENSGALG00010020696	1661.38	0.72	0.0721947	9.97303	2.00024206144674e-23	2.3390070930701e-22
ENSGALG00010019040	1514.94	0.744951	0.074716	9.97044	2.05326111253234e-23	2.39922571659357e-22
ENSGALG00010027671	234.458	-1.91609	0.192188	-9.96982	2.06593605404998e-23	2.41224814962888e-22
ENSGALG00010027614	3242.22	0.561559	0.0563295	9.96919	2.07910350766465e-23	2.42582595050466e-22
ENSGALG00010005695	3442.17	-0.524839	0.0526492	-9.9686	2.09164176837201e-23	2.43865008837633e-22
ENSGALG00010011622	1748.6	0.750515	0.0752905	9.96825	2.09889059344494e-23	2.44529286211918e-22
ENSGALG00010020277	2770.92	0.586365	0.0588326	9.96667	2.13256956076851e-23	2.48269527225952e-22
ENSGALG00010012147	2234.06	0.637029	0.0639261	9.96509	2.16681755459935e-23	2.5207044363948e-22
ENSGALG00010018384	471.096	-1.30952	0.131428	-9.96378	2.19547203643819e-23	2.55215528837575e-22
ENSGALG00010029768	111.833	3.21066	0.322494	9.95571	2.38124005458596e-23	2.76606388949436e-22
ENSGALG00010005468	890.626	0.956768	0.0961042	9.95553	2.38536461806176e-23	2.76881461520674e-22
ENSGALG00010008133	1205.27	-0.903399	0.0907494	-9.95488	2.40112972149851e-23	2.78506311993974e-22
ENSGALG00010021169	1598.69	-0.723391	0.0726706	-9.95439	2.41307373769414e-23	2.796858921123e-22
ENSGALG00010009235	1807.02	0.678705	0.0682374	9.94624	2.61891138264064e-23	3.03320353597093e-22
ENSGALG00010011386	86734.8	-0.329619	0.0331497	-9.94334	2.69641213486059e-23	3.12067140101377e-22
ENSGALG00010004921	996.016	0.940775	0.0946232	9.94233	2.72384664614922e-23	3.15010966128028e-22
ENSGALG00010029398	1161.64	0.85253	0.0857599	9.9409	2.76331156890969e-23	3.19340764374805e-22
ENSGALG00010014494	1363.68	0.811747	0.0816874	9.93723	2.86692823754992e-23	3.3107245280952e-22
ENSGALG00010001204	2239.78	-0.620509	0.0624779	-9.93167	3.0313785943556e-23	3.49806887136364e-22
ENSGALG00010022134	215.411	1.98725	0.200167	9.92797	3.14591348283235e-23	3.62758114337135e-22
ENSGALG00010007894	182.422	7.41143	0.746875	9.92326	3.29816041992974e-23	3.80035838445559e-22
ENSGALG00010024608	260.804	1.86125	0.187667	9.91781	3.48306075568071e-23	4.01048113161395e-22
ENSGALG00010015393	198.994	-2.06077	0.207794	-9.91737	3.49854227776494e-23	4.02536656382546e-22
ENSGALG00010000442	1362.18	-0.770535	0.0777109	-9.9154	3.56812354501328e-23	4.10243117724612e-22
ENSGALG00010006175	2058.87	14.3596	1.45007	9.90273	4.05060509110068e-23	4.65376735065744e-22
ENSGALG00010028488	421.31	1.37276	0.138684	9.89852	4.2246429203559e-23	4.85018545910926e-22
ENSGALG00010002476	14196.9	0.355581	0.0359297	9.89657	4.30806358226309e-23	4.94235853327606e-22
ENSGALG00010017318	1046.46	-0.87042	0.0880243	-9.8884	4.6743571457067e-23	5.35868303183816e-22
ENSGALG00010005045	3457.61	-0.518535	0.0524523	-9.88584	4.79561369411566e-23	5.49369612357159e-22
ENSGALG00010010071	1597.07	-0.723758	0.0732437	-9.88151	5.00745445340793e-23	5.73220802825484e-22
ENSGALG00010000485	2901.3	-0.568988	0.0576259	-9.87382	5.40669487064526e-23	6.18474101930198e-22
ENSGALG00010023984	259.971	8.34203	0.847199	9.8466	7.09031454204579e-23	8.10475910995415e-22
ENSGALG00010007388	833.598	-0.962859	0.0978611	-9.83903	7.6442899302215e-23	8.73166247609286e-22
ENSGALG00010025442	1786.6	0.726663	0.0739128	9.83136	8.24983820563491e-23	9.40971053801903e-22
ENSGALG00010005104	237.508	1.95059	0.198404	9.83137	8.24884796132776e-23	9.40971053801903e-22
ENSGALG00010002471	193.963	2.12434	0.216187	9.82638	8.66772125757816e-23	9.87919668714422e-22
ENSGALG00010019921	8914.29	-0.409437	0.0416707	-9.82554	8.74022344966576e-23	9.95463455470241e-22
ENSGALG00010001074	99.9973	3.62975	0.369632	9.81991	9.24277170613024e-23	1.05194086934102e-21
ENSGALG00010021602	2134.71	-0.622335	0.0634133	-9.81395	9.80514876613615e-23	1.11514112554548e-21
ENSGALG00010007915	902.586	0.953015	0.0971199	9.81277	9.92040677442549e-23	1.12662371747312e-21
ENSGALG00010020728	230.193	1.94533	0.198243	9.81284	9.91431969930163e-23	1.12662371747312e-21
ENSGALG00010007891	10053.5	-0.368577	0.0375852	-9.80646	1.05611059267466e-22	1.19852204984382e-21
ENSGALG00010029140	476.892	1.29772	0.132641	9.78373	1.32243302725903e-22	1.49967710853842e-21
ENSGALG00010012983	194.223	2.08669	0.213303	9.78275	1.33527369470114e-22	1.51315019766888e-21
ENSGALG00010016769	558.404	-1.16692	0.119285	-9.78258	1.33757290877726e-22	1.51466679317931e-21
ENSGALG00010021254	2565.23	-0.574574	0.0587495	-9.78007	1.37121425782642e-22	1.55164754817788e-21
ENSGALG00010027896	94.9514	4.15063	0.425246	9.76054	1.6626090266521e-22	1.88003630467124e-21
ENSGALG00010024415	1411.68	-0.745102	0.0764625	-9.74467	1.9441018479037e-22	2.19676540706137e-21
ENSGALG00010006855	120.143	-2.76911	0.284205	-9.74336	1.96924160002823e-22	2.2235784628399e-21
ENSGALG00010009106	256.065	-1.74047	0.178729	-9.73805	2.07506955283261e-22	2.34139737733002e-21
ENSGALG00010024116	198.754	-2.03253	0.208736	-9.73736	2.08902443590641e-22	2.3554572377105e-21
ENSGALG00010013252	112.359	-2.96253	0.304286	-9.73599	2.11735873405062e-22	2.38569876517798e-21
ENSGALG00010009277	4892.04	-0.444396	0.0456638	-9.7319	2.20434661562757e-22	2.48193683586695e-21
ENSGALG00010027468	27235.2	0.324752	0.0334102	9.72015	2.47426999175239e-22	2.78386280371113e-21
ENSGALG00010021382	3957.7	-0.48086	0.0494921	-9.71589	2.57977805356786e-22	2.9005022438224e-21
ENSGALG00010017094	166.492	-2.2402	0.230605	-9.71445	2.61654145164715e-22	2.93973933729965e-21
ENSGALG00010013116	2709.66	0.567362	0.0584086	9.71367	2.63663700177446e-22	2.9602071979324e-21
ENSGALG00010023466	888.14	0.951596	0.0979727	9.71287	2.65758925351066e-22	2.98160707495292e-21
ENSGALG00010013339	131.192	6.61007	0.680564	9.71263	2.66363690716308e-22	2.98626661220567e-21
ENSGALG00010019050	6792.08	-0.444373	0.0458151	-9.69927	3.03654076054291e-22	3.4019184085599e-21
ENSGALG00010009842	6029.28	-0.480472	0.0496353	-9.68004	3.66560287013942e-22	4.10375696321078e-21
ENSGALG00010012431	9298.75	-0.387112	0.0400263	-9.67142	3.98805520869348e-22	4.46158369443827e-21
ENSGALG00010027650	1679.8	-0.680355	0.0703579	-9.66991	4.04740583119493e-22	4.52477007922877e-21
ENSGALG00010013285	454.176	-1.29946	0.134389	-9.66943	4.0663212651536e-22	4.54269469189342e-21
ENSGALG00010019996	8175.4	0.407177	0.0421518	9.65978	4.4681425866911e-22	4.98452452894635e-21
ENSGALG00010024714	1865.55	0.688805	0.071306	9.65985	4.46503343397611e-22	4.98452452894635e-21
ENSGALG00010010823	117.301	-2.78048	0.287906	-9.6576	4.56431855353424e-22	5.0882145232928e-21
ENSGALG00010024592	342.265	1.48714	0.154205	9.6439	5.21668872502859e-22	5.81135437262372e-21
ENSGALG00010022210	1581.4	-0.717203	0.0743697	-9.64375	5.2241330562267e-22	5.81553738455519e-21
ENSGALG00010004835	3619.18	-0.495496	0.0514711	-9.62668	6.16889817673154e-22	6.86240945376282e-21
ENSGALG00010004515	439.651	1.33432	0.13873	9.61811	6.70497569429074e-22	7.45221803937751e-21
ENSGALG00010013971	147.211	-2.38809	0.248292	-9.61806	6.70855636482693e-22	7.45221803937751e-21
ENSGALG00010009344	9466.21	-0.381538	0.0396706	-9.61764	6.73579043451763e-22	7.47720173375362e-21
ENSGALG00010005255	2590.52	0.561609	0.0584013	9.61638	6.81869123192457e-22	7.56390076627916e-21
ENSGALG00010009357	601.965	-1.10459	0.11495	-9.60929	7.30495772936703e-22	8.09761242531733e-21
ENSGALG00010012215	87.0516	4.37874	0.455734	9.60812	7.38868095552003e-22	8.18466464524681e-21
ENSGALG00010002254	171.137	-2.23985	0.233286	-9.60129	7.89530866537898e-22	8.73972966940793e-21
ENSGALG00010007926	6531.9	-0.400396	0.0417069	-9.60025	7.97540578344193e-22	8.82219799048388e-21
ENSGALG00010022479	119.615	2.8123	0.292999	9.59834	8.12454475864132e-22	8.98086949722742e-21
ENSGALG00010024742	1846.37	0.655446	0.0683163	9.59428	8.45031541420369e-22	9.33443040463159e-21
ENSGALG00010001232	689.891	-1.05236	0.109732	-9.59027	8.7850898999556e-22	9.69743502051822e-21
ENSGALG00010002925	1600.02	-0.712809	0.0743446	-9.5879	8.98930560266205e-22	9.91591492055717e-21
ENSGALG00010000796	100.847	3.65281	0.381173	9.58307	9.42021916931154e-22	1.03839800535565e-20
ENSGALG00010005915	1613.84	0.721222	0.0752782	9.58075	9.63435116445544e-22	1.06125980017688e-20
ENSGALG00010022497	2757.48	0.599783	0.0626126	9.57928	9.77251629900796e-22	1.07572747500882e-20
ENSGALG00010026470	79.9539	-4.25818	0.444907	-9.57095	1.059304660707e-21	1.1652351267777e-20
ENSGALG00010003252	2976.99	-0.558668	0.0583929	-9.56739	1.09639288078195e-21	1.20519114224309e-20
ENSGALG00010017643	20667.9	0.314547	0.0329138	9.5567	1.21576853852863e-21	1.3345514953222e-20
ENSGALG00010008814	100.764	5.72994	0.599571	9.55674	1.21523470805869e-21	1.3345514953222e-20
ENSGALG00010023821	2852.09	-0.559875	0.0586196	-9.55098	1.2847984588949e-21	1.40934433594713e-20
ENSGALG00010010749	6722.51	-0.405089	0.0424428	-9.54434	1.36977649336998e-21	1.50151508101468e-20
ENSGALG00010028918	1239.07	-0.847866	0.0889507	-9.53186	1.54488005591846e-21	1.69228244068399e-20
ENSGALG00010009353	1362.01	13.7634	1.44447	9.52839	1.59746072707072e-21	1.74866482227887e-20
ENSGALG00010027906	96.9478	3.3749	0.354233	9.52736	1.61341215953675e-21	1.76490047680623e-20
ENSGALG00010001114	884.467	-0.899337	0.094415	-9.52536	1.64474850710962e-21	1.79793139511574e-20
ENSGALG00010020943	174.61	2.18579	0.229519	9.52336	1.67670003166521e-21	1.83158853770885e-20
ENSGALG00010017780	979.893	0.864049	0.0907794	9.51812	1.76345506047288e-21	1.92502369239848e-20
ENSGALG00010029536	3101.14	-0.532861	0.0559905	-9.517	1.78257409758147e-21	1.94454778547935e-20
ENSGALG00010024360	426.291	1.32498	0.139229	9.51653	1.79051578293762e-21	1.95186032409722e-20
ENSGALG00010021886	166.496	2.32386	0.244379	9.50925	1.92046578038188e-21	2.09207339987281e-20
ENSGALG00010000049	151.676	7.14432	0.751548	9.50613	1.97883683556243e-21	2.15417161871344e-20
ENSGALG00010008208	127.211	2.66615	0.280752	9.49646	2.17154093143429e-21	2.36231882002751e-20
ENSGALG00010026980	1223.35	-0.792843	0.083505	-9.49456	2.21140752109452e-21	2.40402874172503e-20
ENSGALG00010024206	98.6739	-3.21257	0.3386	-9.48779	2.35983326387071e-21	2.56361486825597e-20
ENSGALG00010001525	140441	-0.25355	0.026729	-9.48594	2.40213139037347e-21	2.6077683957615e-20
ENSGALG00010019108	4132.68	0.462596	0.0487682	9.48561	2.40971943569005e-21	2.61420560666086e-20
ENSGALG00010024045	119.138	6.46764	0.682806	9.47215	2.7415098599622e-21	2.97210590939368e-20
ENSGALG00010028459	3874.36	0.474558	0.0501043	9.4714	2.76107210872872e-21	2.99125633332583e-20
ENSGALG00010008081	2341.84	0.578323	0.0611255	9.46124	3.04299173172611e-21	3.29441474362628e-20
ENSGALG00010006942	447.408	9.71355	1.02685	9.45958	3.09167836517531e-21	3.34482677215226e-20
ENSGALG00010012148	313.628	-1.54593	0.163507	-9.45486	3.23453892651172e-21	3.49698471183842e-20
ENSGALG00010004949	291.705	-1.6264	0.172091	-9.45081	3.36207461894194e-21	3.63237712257586e-20
ENSGALG00010005476	1567.23	0.69527	0.0736451	9.44082	3.69878049084395e-21	3.99341622446392e-20
ENSGALG00010008824	313.4	1.53618	0.162732	9.43994	3.72981650303639e-21	4.02416820926507e-20
ENSGALG00010004986	89.1721	-5.74828	0.608954	-9.43959	3.74224541606719e-21	4.03481631282264e-20
ENSGALG00010009850	855.328	0.930519	0.098687	9.42899	4.14045036602941e-21	4.46110178535349e-20
ENSGALG00010024787	5546.62	0.422628	0.044838	9.42568	4.2732055286516e-21	4.60099308388902e-20
ENSGALG00010005288	1376.57	-0.730105	0.0774818	-9.42292	4.3869345845669e-21	4.7202218332101e-20
ENSGALG00010009601	621.39	1.08051	0.114689	9.42116	4.46121175944927e-21	4.79686773289214e-20
ENSGALG00010000058	1713.9	0.696369	0.0739266	9.41974	4.52219957782551e-21	4.85912964862055e-20
ENSGALG00010006022	948.363	0.877081	0.0931285	9.41796	4.59917876426002e-21	4.93847785156885e-20
ENSGALG00010029907	85.0711	-3.64815	0.387535	-9.41373	4.78838187728344e-21	5.1381391103893e-20
ENSGALG00010013930	1196.36	-0.776064	0.0825158	-9.40504	5.20114811973147e-21	5.57725835451205e-20
ENSGALG00010029148	6353.73	-0.414275	0.0440599	-9.40255	5.32563212942071e-21	5.70686194806653e-20
ENSGALG00010011311	181.312	2.07065	0.22039	9.39541	5.69961051494151e-21	6.10346199368362e-20
ENSGALG00010018848	2336.24	-0.572179	0.0609802	-9.38303	6.41050977933621e-21	6.86007234566712e-20
ENSGALG00010028116	825.672	-0.9336	0.0995125	-9.38174	6.489207646293e-21	6.93957802771482e-20
ENSGALG00010023399	79.037	-3.98884	0.425381	-9.37711	6.78084963846338e-21	7.24654460007446e-20
ENSGALG00010027301	1277.51	-0.754453	0.0805027	-9.37178	7.13223329671063e-21	7.61689657561313e-20
ENSGALG00010013948	497.503	-1.23534	0.131987	-9.35953	8.00954857972574e-21	8.54803752621644e-20
ENSGALG00010018446	9925.61	-0.703977	0.0752251	-9.35828	8.10481871770827e-21	8.6438604497453e-20
ENSGALG00010021539	4987.73	-0.43259	0.0462286	-9.35763	8.15451812744977e-21	8.69098507390066e-20
ENSGALG00010012786	2664.27	-0.568867	0.0608001	-9.35636	8.2532843942696e-21	8.79030553424809e-20
ENSGALG00010017818	405.685	-1.42209	0.152266	-9.33953	9.67637749690851e-21	1.02990370346907e-19
ENSGALG00010015386	92.9579	3.41365	0.365723	9.33397	1.01974213722761e-20	1.08462856336834e-19
ENSGALG00010023453	493.289	-1.19651	0.128224	-9.33136	1.0452221645471e-20	1.1109802413861e-19
ENSGALG00010023149	593.234	-1.12352	0.120503	-9.32364	1.12410976138907e-20	1.19402575261294e-19
ENSGALG00010011638	1990.43	0.617803	0.0662657	9.32311	1.12976379405064e-20	1.19841633146839e-19
ENSGALG00010028322	227.583	1.78959	0.191952	9.32313	1.12960520000067e-20	1.19841633146839e-19
ENSGALG00010008233	476.686	1.25128	0.134219	9.32266	1.1345968248934e-20	1.20273367523838e-19
ENSGALG00010022575	1487.44	0.711187	0.076287	9.32252	1.13608898512855e-20	1.20350609358746e-19
ENSGALG00010027569	3892.23	0.471693	0.0506186	9.31857	1.17921962941577e-20	1.24835722085163e-19
ENSGALG00010001166	1327.61	-0.749246	0.0804145	-9.31729	1.19348346343149e-20	1.26260938483695e-19
ENSGALG00010021611	187.428	-1.98005	0.212571	-9.31477	1.22217142350927e-20	1.29209176048133e-19
ENSGALG00010024328	626.24	-1.0662	0.114492	-9.31246	1.24904951025038e-20	1.31962248190863e-19
ENSGALG00010028128	3555.44	-0.494765	0.0531338	-9.31169	1.2581604194925e-20	1.32835784946151e-19
ENSGALG00010011484	1405.75	-0.740345	0.0795206	-9.31011	1.27701604569344e-20	1.34736304740734e-19
ENSGALG00010023193	15010.5	0.31621	0.0339677	9.30913	1.28877874218398e-20	1.35886416809672e-19
ENSGALG00010021686	2632.65	0.541673	0.0582092	9.30562	1.33216983827181e-20	1.40367601341434e-19
ENSGALG00010015472	24382.7	-0.284297	0.0305611	-9.30257	1.37086337872193e-20	1.4434815924378e-19
ENSGALG00010005507	443.127	-1.26485	0.135983	-9.30148	1.38506657635341e-20	1.45746358097856e-19
ENSGALG00010007038	338.082	1.52593	0.164086	9.29956	1.41028497861637e-20	1.48301014796063e-19
ENSGALG00010023005	399.005	1.39244	0.149817	9.29429	1.48191992842714e-20	1.55730025545314e-19
ENSGALG00010015109	4354.02	0.442807	0.0476883	9.28544	1.61044251831704e-20	1.69123287250043e-19
ENSGALG00010000684	542.919	-1.11262	0.119852	-9.28335	1.64234008003498e-20	1.72358233565855e-19
ENSGALG00010009644	75.5833	-4.17034	0.449252	-9.28285	1.65005628616957e-20	1.73052809307325e-19
ENSGALG00010017485	10725.6	-0.333331	0.0359198	-9.27986	1.69706984723537e-20	1.77865106396085e-19
ENSGALG00010020745	3860.34	0.468201	0.0504703	9.27676	1.74715492429558e-20	1.82992711439676e-19
ENSGALG00010021474	89.8183	-3.4769	0.375248	-9.26561	1.93970405509737e-20	2.03024933735059e-19
ENSGALG00010000618	471.672	-1.23279	0.133131	-9.26	2.04428947941747e-20	2.13829695182864e-19
ENSGALG00010024118	374.155	-1.34307	0.145135	-9.25394	2.1636800995959e-20	2.26167701657362e-19
ENSGALG00010024146	1410.79	0.704525	0.0761765	9.24858	2.27484645271833e-20	2.3763024939827e-19
ENSGALG00010018030	1622.32	0.684104	0.0740106	9.24333	2.3893951041743e-20	2.49430695543705e-19
ENSGALG00010023342	1836.51	0.643094	0.0695896	9.24124	2.43651624407731e-20	2.54181373629323e-19
ENSGALG00010011273	1200.41	-0.774056	0.0837791	-9.23925	2.4823007481078e-20	2.58786419923434e-19
ENSGALG00010014355	464.217	1.20797	0.130853	9.23154	2.66768211485353e-20	2.7792910228973e-19
ENSGALG00010007980	130.573	6.92571	0.752371	9.20518	3.41101591841825e-20	3.55137674518012e-19
ENSGALG00010011931	1186.1	-0.765095	0.0831662	-9.19959	3.59332812351547e-20	3.73872153207751e-19
ENSGALG00010019716	3174.81	0.521145	0.0566554	9.1985	3.62993975736226e-20	3.77432324507265e-19
ENSGALG00010022270	983.982	13.2941	1.44533	9.19799	3.64724150886362e-20	3.78981330944082e-19
ENSGALG00010007182	407.212	1.29762	0.141165	9.1922	3.84893039301858e-20	3.99675163275045e-19
ENSGALG00010004297	857.207	-0.885823	0.0963783	-9.19111	3.88819037986774e-20	4.03486141921364e-19
ENSGALG00010009649	456.197	-1.22769	0.133663	-9.18491	4.11873776468223e-20	4.27129364372934e-19
ENSGALG00010021762	300.568	-1.51706	0.165185	-9.184	4.15357284696821e-20	4.30458703397501e-19
ENSGALG00010013271	1264.85	-0.763448	0.0832599	-9.16945	4.75451003498358e-20	4.92413545870211e-19
ENSGALG00010004592	1695.63	-0.660198	0.0720951	-9.15731	5.32055548225672e-20	5.5067574567835e-19
ENSGALG00010004454	1409.66	0.781288	0.0853433	9.15465	5.45361309890805e-20	5.64076793163304e-19
ENSGALG00010012599	76.7665	-3.94168	0.430925	-9.14702	5.85264150413713e-20	6.0495205265386e-19
ENSGALG00010023337	296.074	1.51137	0.165264	9.14517	5.95370023373303e-20	6.14994605401925e-19
ENSGALG00010011178	159.315	-7.82634	0.856248	-9.14026	6.22999911651705e-20	6.43113792230898e-19
ENSGALG00010001801	581.473	-1.05774	0.115744	-9.13863	6.32493857660778e-20	6.52486955386573e-19
ENSGALG00010013403	1472.33	-0.683975	0.0748734	-9.13508	6.53554863914334e-20	6.73772748193699e-19
ENSGALG00010017848	1283.74	0.737996	0.0807949	9.13419	6.58969102083893e-20	6.78910454650222e-19
ENSGALG00010014217	1206.69	-0.82932	0.0908544	-9.12801	6.97667770989027e-20	7.18310716792948e-19
ENSGALG00010017540	6551.19	0.392515	0.0430338	9.12109	7.43714351883525e-20	7.65219930074413e-19
ENSGALG00010010712	540.602	-1.10096	0.120744	-9.11815	7.64155823798593e-20	7.8573961190719e-19
ENSGALG00010008130	873.443	-0.903807	0.0992233	-9.10881	8.32899895685978e-20	8.55867083161543e-19
ENSGALG00010021099	105.064	-2.89584	0.31794	-9.10815	8.38002425453278e-20	8.60549331102282e-19
ENSGALG00010000621	104.235	2.91108	0.319694	9.10584	8.56027221660015e-20	8.78486790040808e-19
ENSGALG00010029947	2269.49	13.0573	1.43406	9.10512	8.61731513074579e-20	8.83765376746558e-19
ENSGALG00010029436	1710.54	0.654099	0.0718512	9.10353	8.74444350140543e-20	8.96220174984745e-19
ENSGALG00010016836	1866.6	0.640643	0.0703826	9.1023	8.8442095918593e-20	9.05856242992061e-19
ENSGALG00010027785	737.784	0.957958	0.105301	9.09735	9.25595692814567e-20	9.47413305573767e-19
ENSGALG00010025618	336.145	-1.45382	0.15993	-9.09032	9.8750602601437e-20	1.01012702712943e-18
ENSGALG00010009866	2414.5	-0.545663	0.0600282	-9.09011	9.89373160615609e-20	1.01138061807937e-18
ENSGALG00010004872	259.18	-1.59892	0.176209	-9.07399	1.14740979952987e-19	1.17217243486645e-18
ENSGALG00010010769	2336.73	0.57556	0.0634415	9.0723	1.16528958815378e-19	1.18966708407176e-18
ENSGALG00010008037	532.795	1.13	0.124577	9.07067	1.18288200357019e-19	1.20684589140951e-18
ENSGALG00010028891	284.444	1.56257	0.172322	9.06776	1.21491354195556e-19	1.23872459002881e-18
ENSGALG00010011029	4545.49	-0.491582	0.0542299	-9.06478	1.24859194136369e-19	1.27224012745416e-18
ENSGALG00010016920	861.134	13.1019	1.44541	9.06448	1.25203118087736e-19	1.27492038140632e-18
ENSGALG00010013330	1142.08	0.762153	0.0841654	9.05542	1.36046189685579e-19	1.38443904971839e-18
ENSGALG00010023119	1027.91	-0.799403	0.0882992	-9.05334	1.38660066206404e-19	1.41012814426551e-18
ENSGALG00010004095	869.129	-0.866447	0.0957816	-9.04607	1.48209185317066e-19	1.50626781956989e-18
ENSGALG00010008043	170.027	7.72869	0.854429	9.04545	1.49052853808674e-19	1.51386606609931e-18
ENSGALG00010018941	1293.73	-0.71944	0.0795376	-9.04529	1.49273607264397e-19	1.51513191970939e-18
ENSGALG00010022124	716.097	0.95962	0.106126	9.04228	1.53436942397287e-19	1.55638772394365e-18
ENSGALG00010017715	118.982	-2.53568	0.280613	-9.03624	1.62148488758561e-19	1.64369558090109e-18
ENSGALG00010000853	105.449	2.85578	0.316301	9.02868	1.73754167256339e-19	1.76021011469259e-18
ENSGALG00010020140	1419.95	0.738596	0.0818332	9.02562	1.7867673052412e-19	1.80891541634663e-18
ENSGALG00010011545	3795.01	-0.453703	0.0503189	-9.01655	1.94107377170383e-19	1.96387329033167e-18
ENSGALG00010009125	818.647	13.0293	1.44543	9.01412	1.98450640976964e-19	2.00652819353424e-18
ENSGALG00010025549	1320	-0.705702	0.0783024	-9.01252	2.01384133527568e-19	2.03488339538144e-18
ENSGALG00010008880	107.242	-2.74173	0.304517	-9.00354	2.18557077226985e-19	2.20699244607877e-18
ENSGALG00010026163	5852.41	0.406835	0.0452243	8.99592	2.34252930394503e-19	2.3639749947558e-18
ENSGALG00010016808	139.35	-2.29493	0.255167	-8.99385	2.3871735790746e-19	2.40748670038086e-18
ENSGALG00010016905	801.699	12.9989	1.44549	8.99272	2.41192187352587e-19	2.43089031281255e-18
ENSGALG00010017332	6173.31	-0.3801	0.0422789	-8.9903	2.46550374720241e-19	2.48330578703844e-18
ENSGALG00010018786	21575.7	0.281983	0.0313896	8.98334	2.62678760725105e-19	2.64406469049159e-18
ENSGALG00010025734	162.376	2.10389	0.234295	8.97967	2.71582651874058e-19	2.73194469782436e-18
ENSGALG00010010942	146.201	-2.23334	0.248732	-8.9789	2.73483185630482e-19	2.74930832595235e-18
ENSGALG00010001226	138.347	2.31736	0.258281	8.97224	2.90544875479626e-19	2.91896677640876e-18
ENSGALG00010005497	524.613	-1.09599	0.122247	-8.96531	3.09410381943236e-19	3.10651965004537e-18
ENSGALG00010002598	1173.61	-0.764852	0.085365	-8.95979	3.25308947403812e-19	3.26406425074876e-18
ENSGALG00010025297	290.868	-1.49482	0.166842	-8.9595	3.26168694022999e-19	3.27060885743291e-18
ENSGALG00010000435	386.403	-1.27158	0.142114	-8.94763	3.63211858295575e-19	3.63973841215077e-18
ENSGALG00010007768	271.41	-1.56542	0.175045	-8.94295	3.7892463690005e-19	3.79478338720171e-18
ENSGALG00010021021	666.029	-0.965242	0.10797	-8.93993	3.89410923520244e-19	3.89732342060293e-18
ENSGALG00010009195	762.484	12.9261	1.44597	8.93944	3.91157682646747e-19	3.9123214159649e-18
ENSGALG00010010836	1480.9	-0.663047	0.0742074	-8.93504	4.07016824623668e-19	4.06836157675515e-18
ENSGALG00010005242	4615.72	-0.442665	0.0495751	-8.92918	4.29164370037485e-19	4.28702025659118e-18
ENSGALG00010012829	70.1136	-4.71064	0.527575	-8.92886	4.30433674106048e-19	4.29697657057229e-18
ENSGALG00010009379	1093.79	-0.767997	0.0860594	-8.92403	4.49617713148963e-19	4.4856481090931e-18
ENSGALG00010029282	1677.15	-0.650746	0.0729261	-8.92336	4.52348796422009e-19	4.51004053004436e-18
ENSGALG00010019012	746.869	12.8963	1.44591	8.91922	4.69586850105072e-19	4.67894912655262e-18
ENSGALG00010026960	5176.37	0.408199	0.0457873	8.91511	4.87351391043349e-19	4.85288690904378e-18
ENSGALG00010012918	1470.08	0.696336	0.0781144	8.91431	4.90864772492124e-19	4.8847862429251e-18
ENSGALG00010003674	1765.41	0.629659	0.0706844	8.90804	5.19428209125436e-19	5.16577088987019e-18
ENSGALG00010018068	1226.97	-0.729109	0.0818694	-8.90576	5.30222055696089e-19	5.26979209579915e-18
ENSGALG00010011234	210.124	1.78093	0.200014	8.90401	5.38638677838548e-19	5.35007024497104e-18
ENSGALG00010004583	92.8858	-3.13643	0.352269	-8.90352	5.41023669699351e-19	5.37037538127889e-18
ENSGALG00010011001	204.166	-1.90252	0.213691	-8.90315	5.42849802346137e-19	5.38511103485346e-18
ENSGALG00010028042	2119.34	0.596027	0.0669498	8.9026	5.45545447428883e-19	5.40844835712043e-18
ENSGALG00010011588	116.318	-2.49657	0.280506	-8.90022	5.57355374694503e-19	5.52205705299148e-18
ENSGALG00010015095	3391.31	-0.502533	0.0565363	-8.88868	6.18388532158991e-19	6.12290102539082e-18
ENSGALG00010027155	114.94	6.74021	0.758326	8.88828	6.20648672427185e-19	6.14142186030742e-18
ENSGALG00010024587	163.368	2.14259	0.241277	8.88018	6.67530957879511e-19	6.6011860031711e-18
ENSGALG00010012551	3569.35	-0.539271	0.0607428	-8.87794	6.81078397442187e-19	6.73093340368727e-18
ENSGALG00010021222	1176.06	-0.731295	0.0823846	-8.87659	6.89388142420992e-19	6.80878777505144e-18
ENSGALG00010014056	1762.55	0.636503	0.0717234	8.87441	7.03030454094522e-19	6.93917911577455e-18
ENSGALG00010023194	14184	-0.379357	0.0427568	-8.87243	7.15653672058399e-19	7.05935471380259e-18
ENSGALG00010017804	1143.18	-0.741777	0.0836449	-8.86817	7.43590142064218e-19	7.33033859246921e-18
ENSGALG00010029582	2601.89	0.518409	0.0584999	8.86171	7.87972707398756e-19	7.76300861670412e-18
ENSGALG00010005792	133.538	2.42402	0.273557	8.86113	7.92054867741248e-19	7.79835158039056e-18
ENSGALG00010001854	344.133	1.44775	0.163457	8.85706	8.21502061061509e-19	8.08323157834742e-18
ENSGALG00010015913	1809.31	-0.623489	0.0704581	-8.84907	8.82522216888224e-19	8.67822689008676e-18
ENSGALG00010013574	409.492	-1.22623	0.138576	-8.8488	8.84662991509329e-19	8.69385457304336e-18
ENSGALG00010010838	161.249	-2.04999	0.231702	-8.84753	8.94781105464553e-19	8.78780969809206e-18
ENSGALG00010010445	3134.35	0.532821	0.0602387	8.84517	9.13879336462455e-19	8.96978828185409e-18
ENSGALG00010005600	942.83	-0.880652	0.0996331	-8.83895	9.66241041617742e-19	9.47407669249099e-18
ENSGALG00010026498	1067.46	-0.764445	0.0864862	-8.83892	9.6646040230448e-19	9.47407669249099e-18
ENSGALG00010021706	112.56	6.71093	0.75928	8.83855	9.6968274440977e-19	9.4997570541524e-18
ENSGALG00010014797	2635.53	-0.52575	0.0594869	-8.83807	9.73827739204164e-19	9.53443891495356e-18
ENSGALG00010017487	292.215	-1.45756	0.164953	-8.83623	9.90053395780616e-19	9.68728223320289e-18
ENSGALG00010023699	2720.48	0.509955	0.0577754	8.8265	1.08003623295474e-18	1.05611731638124e-17
ENSGALG00010025419	1160.88	-0.732724	0.0830198	-8.82589	1.08596451694844e-18	1.06125596284304e-17
ENSGALG00010012842	9469.63	-0.32924	0.0373368	-8.81811	1.16408822145586e-18	1.13689731318517e-17
ENSGALG00010024694	672.528	0.95539	0.108393	8.81412	1.20627008343825e-18	1.17736441642335e-17
ENSGALG00010001567	707.816	0.940255	0.106878	8.79744	1.39968723211282e-18	1.36530135147243e-17
ENSGALG00010024060	1167.08	0.773359	0.0879094	8.79723	1.40236321757061e-18	1.3670656399855e-17
ENSGALG00010022997	5871.04	-0.389479	0.0442881	-8.79422	1.44039418651463e-18	1.40327154277071e-17
ENSGALG00010021338	2002.56	0.587762	0.0668763	8.78878	1.51191430057032e-18	1.47203861148177e-17
ENSGALG00010002706	1706.9	-0.642619	0.0731427	-8.78582	1.55222666365389e-18	1.51035487031953e-17
ENSGALG00010027041	4629.37	0.412467	0.046967	8.78207	1.60500001525894e-18	1.56074122396834e-17
ENSGALG00010022929	701.93	-0.979387	0.111531	-8.78129	1.61617250283217e-18	1.57063669310379e-17
ENSGALG00010024903	1249.61	0.711553	0.0810422	8.78004	1.63423200493628e-18	1.58720881662419e-17
ENSGALG00010027635	652.863	12.702	1.44684	8.77914	1.64736454301346e-18	1.59897828149761e-17
ENSGALG00010027674	1641.14	12.5895	1.43448	8.77635	1.68862338200758e-18	1.63801663818988e-17
ENSGALG00010005014	743.419	-0.923334	0.105238	-8.77378	1.72763536177188e-18	1.67482879505597e-17
ENSGALG00010007937	70.7756	-4.07044	0.463985	-8.77277	1.74329474481258e-18	1.68897080900311e-17
ENSGALG00010024602	72.9005	4.3234	0.493278	8.76463	1.87392001267805e-18	1.81441039065382e-17
ENSGALG00010017571	3361.5	-0.474207	0.054131	-8.76035	1.94640326278395e-18	1.88343490676878e-17
ENSGALG00010013488	794.542	0.881996	0.100684	8.76006	1.9514498105995e-18	1.88715971561227e-17
ENSGALG00010023598	77.8928	5.35234	0.611465	8.7533	2.07195005577293e-18	2.00246160203241e-17
ENSGALG00010021597	621.977	-0.993569	0.113574	-8.74819	2.16793767991711e-18	2.09394617944445e-17
ENSGALG00010021438	2733.69	0.503265	0.0575533	8.74433	2.24340933117302e-18	2.16551508189102e-17
ENSGALG00010009315	72.7109	4.20696	0.481288	8.74106	2.30940605885456e-18	2.22785604074201e-17
ENSGALG00010026874	2230.04	-0.543519	0.0622113	-8.73666	2.40099434327028e-18	2.31479350660363e-17
ENSGALG00010004338	1077.77	0.760011	0.0870326	8.73249	2.49136234452922e-18	2.40044893868057e-17
ENSGALG00010010270	7341.2	0.34794	0.0398647	8.72804	2.59115871395717e-18	2.49507848552883e-17
ENSGALG00010013662	111.853	-2.56402	0.293778	-8.72773	2.598343495191e-18	2.50046938429156e-17
ENSGALG00010007090	912.116	0.826031	0.0947001	8.7226	2.71889560775589e-18	2.61488416504309e-17
ENSGALG00010019854	513.854	-1.07108	0.122822	-8.72059	2.76766591536652e-18	2.66016572097088e-17
ENSGALG00010001785	73.5021	4.23283	0.485414	8.72004	2.78115194156516e-18	2.67149896739132e-17
ENSGALG00010011096	309.517	1.42541	0.163517	8.71724	2.85070091994676e-18	2.7366381608478e-17
ENSGALG00010011436	333.427	-1.37029	0.157213	-8.71612	2.87901320136223e-18	2.7621354286715e-17
ENSGALG00010014766	608.201	12.5999	1.44676	8.70905	3.06437088724772e-18	2.93817994499305e-17
ENSGALG00010023235	247.255	1.63315	0.187574	8.70668	3.12916181344637e-18	2.99847888543192e-17
ENSGALG00010009731	841.563	0.868729	0.099779	8.70653	3.13315743085944e-18	3.00048363199497e-17
ENSGALG00010016653	580.187	1.04713	0.120385	8.69818	3.37252543538104e-18	3.22775461068071e-17
ENSGALG00010014147	92.1679	3.11475	0.358139	8.69706	3.40587502642762e-18	3.25769466271715e-17
ENSGALG00010003330	685.804	0.946597	0.108853	8.69607	3.43586280469536e-18	3.28438480232947e-17
ENSGALG00010013150	9064.29	0.333235	0.0383498	8.68937	3.64467621849107e-18	3.4818806807318e-17
ENSGALG00010012948	2977.85	0.489366	0.0563673	8.68173	3.89778482886607e-18	3.7214283620482e-17
ENSGALG00010012993	539.573	1.04504	0.120428	8.67771	4.03830477123904e-18	3.85325654413081e-17
ENSGALG00010017954	375.359	2.75533	0.317755	8.67123	4.27467818054646e-18	4.07633104415934e-17
ENSGALG00010007883	1664.89	0.613945	0.0708065	8.67074	4.29323155377221e-18	4.09154830605268e-17
ENSGALG00010007763	3321.55	-0.468821	0.0540755	-8.66975	4.33065090252588e-18	4.12471602275018e-17
ENSGALG00010017534	1343.55	-0.683351	0.0788285	-8.66883	4.3657573392273e-18	4.15564208564251e-17
ENSGALG00010016848	718.029	-0.920453	0.106202	-8.66697	4.43764110625584e-18	4.22151700409842e-17
ENSGALG00010006959	66.2775	-4.07229	0.470083	-8.6629	4.59893422858257e-18	4.37231605821152e-17
ENSGALG00010011170	80.0643	5.62068	0.649152	8.6585	4.78028066086044e-18	4.54198698355293e-17
ENSGALG00010018428	2697.58	-0.510194	0.0589553	-8.65391	4.97626918913222e-18	4.72535730290911e-17
ENSGALG00010016431	342.865	1.33651	0.154568	8.64674	5.2990551063381e-18	5.02883838899503e-17
ENSGALG00010015505	103.414	6.58632	0.761739	8.64643	5.31351499177127e-18	5.03952688419317e-17
ENSGALG00010027649	15266.7	-0.313048	0.0362064	-8.64619	5.32478007203949e-18	5.0471742799494e-17
ENSGALG00010018233	757.977	0.88532	0.102397	8.64598	5.33477054553072e-18	5.05360505463947e-17
ENSGALG00010014080	7327.93	-0.374084	0.0432881	-8.64173	5.53683884888441e-18	5.24187331981772e-17
ENSGALG00010027490	3154.98	-0.484255	0.0560436	-8.64069	5.58748431742641e-18	5.28664557596593e-17
ENSGALG00010011843	296.709	-1.43358	0.165918	-8.64032	5.60575109964482e-18	5.29783246164239e-17
ENSGALG00010016584	4706.02	-0.405776	0.0469631	-8.64031	5.6060296555348e-18	5.29783246164239e-17
ENSGALG00010007638	126.132	-2.33553	0.270423	-8.63657	5.79258157860466e-18	5.47084861734843e-17
ENSGALG00010017250	6678.52	-0.384569	0.0445367	-8.63488	5.87894957066237e-18	5.54909473547011e-17
ENSGALG00010003459	115.435	-2.4453	0.283244	-8.63322	5.96508151779633e-18	5.62702453411272e-17
ENSGALG00010029649	1345.31	0.754758	0.0874604	8.62971	6.15071311330419e-18	5.79866571800322e-17
ENSGALG00010012614	1154.44	-0.727618	0.0844002	-8.62105	6.63415380357679e-18	6.25069733447585e-17
ENSGALG00010002288	83.2456	3.23625	0.375605	8.61608	6.92835564915789e-18	6.52399462949079e-17
ENSGALG00010004319	266.815	4.32615	0.502108	8.61598	6.93464786099844e-18	6.52602114823393e-17
ENSGALG00010024933	2733.83	0.491793	0.0570889	8.61452	7.02339715598992e-18	6.60559721777262e-17
ENSGALG00010012250	1116.74	-0.756815	0.0878969	-8.61026	7.2893500735535e-18	6.85164133628049e-17
ENSGALG00010009210	111.598	-2.53498	0.294606	-8.60464	7.65589803282594e-18	7.1918903868555e-17
ENSGALG00010011317	548.43	12.4505	1.4473	8.60257	7.794870599863e-18	7.3180789318428e-17
ENSGALG00010006944	492.614	-1.10143	0.128154	-8.59464	8.35261607531143e-18	7.83704090447226e-17
ENSGALG00010018255	2780.58	0.489888	0.0570758	8.58311	9.2340802053628e-18	8.65894147990089e-17
ENSGALG00010021153	1150.18	0.733665	0.085491	8.58179	9.34095287338498e-18	8.75395006796477e-17
ENSGALG00010020166	162.42	-1.99704	0.232747	-8.58033	9.46015891830447e-18	8.86039720910478e-17
ENSGALG00010010122	87.7405	-2.9936	0.349061	-8.57615	9.80974874283693e-18	9.18236754354742e-17
ENSGALG00010019218	1510.84	-0.657324	0.076667	-8.57376	1.00161323943727e-17	9.36998782982178e-17
ENSGALG00010027973	4863.44	0.415583	0.0484741	8.57331	1.00554606591766e-17	9.4011996661092e-17
ENSGALG00010000017	771198	0.219345	0.0255904	8.57136	1.02269059630487e-17	9.55582209220728e-17
ENSGALG00010021447	70.2734	3.95428	0.461631	8.56589	1.07241685752481e-17	1.00145183205945e-16
ENSGALG00010005704	2752.71	-0.520892	0.0608316	-8.56285	1.10113546756651e-17	1.02766124187394e-16
ENSGALG00010027129	1898.9	0.611189	0.0714278	8.55673	1.16114317076306e-17	1.08302365684841e-16
ENSGALG00010029572	372.265	1.26782	0.148273	8.55058	1.22467635663382e-17	1.14160694320632e-16
ENSGALG00010008879	264.62	-1.47606	0.1727	-8.54698	1.26356045897314e-17	1.17715741813201e-16
ENSGALG00010013573	151.777	-2.08038	0.24363	-8.53909	1.35284480221321e-17	1.25959200338375e-16
ENSGALG00010006080	1616.83	-0.701814	0.0822132	-8.53652	1.38328259544996e-17	1.28717140212974e-16
ENSGALG00010018039	538.205	-1.04964	0.122978	-8.5352	1.3991376477057e-17	1.30115673986932e-16
ENSGALG00010029320	220.599	-1.63495	0.191796	-8.52441	1.53588627123629e-17	1.42748675079585e-16
ENSGALG00010029496	1138.25	0.723988	0.084991	8.5184	1.61773113392208e-17	1.50266917289415e-16
ENSGALG00010020396	417.013	1.17419	0.137847	8.5181	1.62195059846996e-17	1.50570125345595e-16
ENSGALG00010012854	83.2816	5.94363	0.698207	8.51269	1.6993787915187e-17	1.57665143559207e-16
ENSGALG00010018440	1331.66	-0.663777	0.0780242	-8.50733	1.77988417944953e-17	1.65037143062723e-16
ENSGALG00010020994	2335.1	0.535645	0.0629829	8.50461	1.82205068947061e-17	1.6884764854865e-16
ENSGALG00010018438	2709.42	-0.4915	0.0578093	-8.5021	1.86189484401487e-17	1.72438592398393e-16
ENSGALG00010003165	687.662	0.944886	0.111141	8.50172	1.86809424696595e-17	1.72911154520988e-16
ENSGALG00010025245	1940.35	0.588167	0.0692545	8.49284	2.01646491541823e-17	1.86534838390479e-16
ENSGALG00010004308	412.579	1.18494	0.139604	8.48786	2.10484072155955e-17	1.9459591961257e-16
ENSGALG00010020721	2502.39	-0.515492	0.060737	-8.48728	2.11526189689532e-17	1.95444743732479e-16
ENSGALG00010006081	2046.82	-0.568512	0.0670205	-8.48266	2.20105483094411e-17	2.03252649678805e-16
ENSGALG00010013344	2279.94	0.523065	0.0616735	8.4812	2.22881146687453e-17	2.05695287777185e-16
ENSGALG00010026973	501.442	1.11467	0.131462	8.47903	2.2708657809308e-17	2.09453816880119e-16
ENSGALG00010008343	1900.79	0.576997	0.0680757	8.47583	2.33414643785592e-17	2.15164621636976e-16
ENSGALG00010025705	927.242	0.808802	0.095461	8.47259	2.40000317285463e-17	2.21106078396888e-16
ENSGALG00010015870	13762.7	-0.299603	0.0353822	-8.46764	2.50419284188421e-17	2.30570045365776e-16
ENSGALG00010016881	476.886	12.2491	1.44752	8.46208	2.62650471449517e-17	2.41690565175641e-16
ENSGALG00010021577	2972.77	-0.467532	0.0552852	-8.45673	2.74985312928342e-17	2.52893435687833e-16
ENSGALG00010020437	2838.54	-0.484558	0.0573362	-8.45117	2.88397667245763e-17	2.65073611008453e-16
ENSGALG00010007566	390.818	1.35625	0.160487	8.45083	2.89245637615705e-17	2.65698076091862e-16
ENSGALG00010021714	351.974	-1.33601	0.158159	-8.44722	2.98308488929553e-17	2.73863524228104e-16
ENSGALG00010013004	1758.3	0.58314	0.0690588	8.44411	3.0636651579641e-17	2.81097519703074e-16
ENSGALG00010024771	477.395	-1.08087	0.128046	-8.44128	3.13874566188829e-17	2.87818777593631e-16
ENSGALG00010017012	250.044	1.53004	0.18133	8.43787	3.2317205537922e-17	2.96172157496665e-16
ENSGALG00010027695	464.005	12.2098	1.44739	8.43576	3.29071468903135e-17	3.01403461029641e-16
ENSGALG00010029200	553.661	-0.998808	0.118443	-8.43281	3.37471064366589e-17	3.08917327968092e-16
ENSGALG00010014821	462.233	12.2042	1.4475	8.43122	3.42081587983668e-17	3.12956011107751e-16
ENSGALG00010023054	1401.75	-0.646936	0.0767581	-8.42824	3.50889845549915e-17	3.2082811110228e-16
ENSGALG00010021327	70.5502	5.20318	0.617458	8.42677	3.55330177931672e-17	3.24699686651417e-16
ENSGALG00010022169	151.331	-1.99652	0.236934	-8.42649	3.56199084775068e-17	3.25305108534728e-16
ENSGALG00010003431	700.677	0.923428	0.109599	8.42555	3.59061306233779e-17	3.27729204989176e-16
ENSGALG00010012555	112.838	-2.41596	0.286851	-8.42235	3.69015087352712e-17	3.36619492010463e-16
ENSGALG00010026584	1145.35	-0.704121	0.083617	-8.42078	3.73981592557315e-17	3.40952680363271e-16
ENSGALG00010027879	253.567	1.57477	0.187043	8.41932	3.78669076181412e-17	3.45026627043213e-16
ENSGALG00010002474	1344.08	-0.65276	0.0775339	-8.41902	3.79637996651919e-17	3.45709632653044e-16
ENSGALG00010008385	5936.4	-0.373516	0.0443766	-8.41696	3.86372860011423e-17	3.51639456833722e-16
ENSGALG00010002752	2240.02	-0.538086	0.0639415	-8.41529	3.9192787767393e-17	3.56489275001394e-16
ENSGALG00010029409	699.296	0.898986	0.106835	8.41474	3.93778006254558e-17	3.57965554359319e-16
ENSGALG00010015013	1124.08	0.713568	0.0848531	8.40945	4.11927415776297e-17	3.74248521895203e-16
ENSGALG00010003920	185.803	-1.77193	0.210859	-8.40339	4.33761524605711e-17	3.93858462693538e-16
ENSGALG00010014690	452.246	12.1721	1.44867	8.40226	4.37980630882163e-17	3.9746048846261e-16
ENSGALG00010002416	76.8197	3.39629	0.404341	8.39956	4.48138293220647e-17	4.06444414041258e-16
ENSGALG00010029548	394.256	-1.17745	0.140195	-8.39867	4.51552728263586e-17	4.09305673123571e-16
ENSGALG00010015047	139.878	-2.06266	0.245646	-8.39689	4.58471703671802e-17	4.15338474998771e-16
ENSGALG00010019483	90.5571	-2.75955	0.328673	-8.39604	4.61784202838558e-17	4.18099045912934e-16
ENSGALG00010019013	361.496	-1.25758	0.149833	-8.39321	4.7303236331005e-17	4.28037264228262e-16
ENSGALG00010023879	2148.44	0.545239	0.0649772	8.39124	4.81029051984363e-17	4.35023576960959e-16
ENSGALG00010019470	2091.05	-0.539409	0.0643114	-8.38746	4.96777803480078e-17	4.49008515840394e-16
ENSGALG00010024542	436.673	1.1476	0.136858	8.38535	5.05738343682107e-17	4.56845473436163e-16
ENSGALG00010006516	463.17	-1.1053	0.131922	-8.37841	5.36493666081842e-17	4.84349923164266e-16
ENSGALG00010029344	1568.44	0.610544	0.0728764	8.3778	5.39248038413908e-17	4.86557918117826e-16
ENSGALG00010011231	157.421	1.97457	0.235741	8.37602	5.47479091393881e-17	4.93702111993235e-16
ENSGALG00010020787	111.018	2.439	0.291269	8.37372	5.58285850233327e-17	5.03159511562489e-16
ENSGALG00010012973	113.46	-2.3871	0.28512	-8.37228	5.65162507787167e-17	5.09066092014235e-16
ENSGALG00010026909	586.454	0.971285	0.11604	8.37023	5.75045003934408e-17	5.17671867333985e-16
ENSGALG00010012819	1115.08	0.72529	0.0867069	8.36484	6.01954471649207e-17	5.41587233824569e-16
ENSGALG00010009246	436.891	-1.1571	0.138365	-8.36268	6.13077972463808e-17	5.51280552193212e-16
ENSGALG00010013446	4047.73	0.424788	0.0508268	8.35755	6.40337588951031e-17	5.75464162750006e-16
ENSGALG00010020261	1625.13	0.620828	0.0743274	8.35262	6.67642419916298e-17	5.99660824224536e-16
ENSGALG00010019621	3907.22	0.446714	0.0535034	8.34926	6.86944122013324e-17	6.16645796998635e-16
ENSGALG00010005349	1234.07	-0.67539	0.0809108	-8.34734	6.98171861978553e-17	6.26367846349911e-16
ENSGALG00010015540	901.2	0.784602	0.0940137	8.34562	7.08435731242693e-17	6.35214586551682e-16
ENSGALG00010024634	5952.16	-0.392527	0.0470724	-8.33879	7.50528103241456e-17	6.72573876713762e-16
ENSGALG00010009306	461.102	-1.07877	0.12941	-8.33606	7.68089372705939e-17	6.87920044429757e-16
ENSGALG00010009653	65.9231	-3.80723	0.456971	-8.33144	7.98659889986883e-17	7.14893574438571e-16
ENSGALG00010022992	1543.45	0.638604	0.0766786	8.32832	8.20010231776628e-17	7.33588041061009e-16
ENSGALG00010028861	5908.89	0.362926	0.0435947	8.325	8.43291010548089e-17	7.53987305687437e-16
ENSGALG00010023287	203.743	1.70093	0.204352	8.32353	8.53838865107645e-17	7.62985375889558e-16
ENSGALG00010029238	65.6622	-3.787	0.455012	-8.32286	8.58644347524153e-17	7.66844807366755e-16
ENSGALG00010027410	3341.62	0.441349	0.0530558	8.31857	8.90292431168436e-17	7.94659093573502e-16
ENSGALG00010024888	646.915	-0.999018	0.120153	-8.31455	9.20984316011518e-17	8.21588894923008e-16
ENSGALG00010009266	480.553	1.06385	0.128004	8.31105	9.48577926759767e-17	8.45725897031346e-16
ENSGALG00010018422	233.379	-1.52715	0.183761	-8.31051	9.52890151260071e-17	8.49090302674534e-16
ENSGALG00010010285	62.3295	-5.22161	0.628772	-8.30446	1.00272663329275e-16	8.92993215852743e-16
ENSGALG00010005758	1221.81	-0.698356	0.0841273	-8.30119	1.0307520032126e-16	9.17433304722771e-16
ENSGALG00010016118	6617.21	0.35509	0.0427774	8.30088	1.03345940262843e-16	9.19323959572912e-16
ENSGALG00010004844	68.7548	5.17133	0.623086	8.29955	1.04504033279304e-16	9.29101566035912e-16
ENSGALG00010028355	1310.72	0.706296	0.085121	8.29756	1.06273542405089e-16	9.44300929499112e-16
ENSGALG00010022508	651.046	-0.910366	0.109745	-8.29525	1.08359612588072e-16	9.62294407451146e-16
ENSGALG00010015703	258.485	1.50958	0.182075	8.29101	1.12290572379327e-16	9.96642056540163e-16
ENSGALG00010025824	697.102	0.962784	0.116144	8.28959	1.13642434526495e-16	1.00807298561684e-15
ENSGALG00010001113	596.711	-1.01277	0.122312	-8.28018	1.22991542586028e-16	1.09039127434396e-15
ENSGALG00010015797	149.017	2.04642	0.247172	8.27932	1.23875692868664e-16	1.09761244895377e-15
ENSGALG00010028896	2887.82	0.477874	0.0577209	8.27905	1.24162852695569e-16	1.09953879047205e-15
ENSGALG00010019221	936.622	0.767304	0.0927485	8.27295	1.30681969687046e-16	1.1566198136872e-15
ENSGALG00010023527	1200.51	-0.675196	0.0816283	-8.27159	1.32181897965661e-16	1.16923864064687e-15
ENSGALG00010029597	74.6215	3.35062	0.405099	8.27111	1.3272038219166e-16	1.173343457368e-15
ENSGALG00010005429	2232.54	0.518151	0.0626792	8.26672	1.37700161345524e-16	1.21668589870487e-15
ENSGALG00010018576	7183.03	0.351068	0.0424685	8.26654	1.37901873466845e-16	1.21778556384195e-15
ENSGALG00010006850	2614.47	-0.492325	0.0595765	-8.26375	1.41163379559643e-16	1.24588933482567e-15
ENSGALG00010009398	744.837	0.852954	0.10324	8.26189	1.4337810208445e-16	1.2647280487729e-15
ENSGALG00010009712	740.052	0.911149	0.110285	8.26178	1.43521686688976e-16	1.26528654769481e-15
ENSGALG00010006096	177.45	-8.56964	1.03732	-8.26129	1.44104877108211e-16	1.26971781881315e-15
ENSGALG00010009219	609.41	0.991986	0.120093	8.26017	1.45460341034022e-16	1.28094489146329e-15
ENSGALG00010006524	2597.12	-0.500935	0.0606539	-8.25891	1.47004796244448e-16	1.29382278235691e-15
ENSGALG00010019624	2829.98	-0.46421	0.0562506	-8.25253	1.55081059151791e-16	1.3641421514563e-15
ENSGALG00010006926	403.986	-1.19921	0.145377	-8.24899	1.59740192932341e-16	1.40434169614751e-15
ENSGALG00010012808	1528.71	0.655712	0.0795045	8.24748	1.61764776680657e-16	1.42134792353244e-15
ENSGALG00010029293	211.461	-1.62436	0.196982	-8.24625	1.63440712780704e-16	1.43527351284804e-15
ENSGALG00010027909	507.472	-1.04612	0.126863	-8.2461	1.63651598400198e-16	1.43632524809706e-15
ENSGALG00010006704	93.9879	-2.65962	0.322584	-8.24475	1.65511068608434e-16	1.45183693626864e-15
ENSGALG00010023181	77.789	3.12953	0.379901	8.23776	1.75465678291305e-16	1.53830116068178e-15
ENSGALG00010010460	1139.82	0.699457	0.0849925	8.22963	1.87799942538164e-16	1.64552000790944e-15
ENSGALG00010027969	33348.2	0.252936	0.0307391	8.2285	1.89579923955633e-16	1.66019352295147e-15
ENSGALG00010004859	3222.98	-0.461011	0.0560326	-8.22755	1.91084094122348e-16	1.67243674383707e-15
ENSGALG00010014630	78.0478	3.13047	0.381063	8.21509	2.1200838654455e-16	1.85454394955702e-15
ENSGALG00010015098	371.961	11.8913	1.44845	8.20968	2.21781265837543e-16	1.93895623593854e-15
ENSGALG00010017678	3037.48	0.450116	0.0548423	8.20747	2.25894820985777e-16	1.97382486873547e-15
ENSGALG00010011300	501.618	-1.01795	0.124093	-8.20311	2.34244022613529e-16	2.04564461410363e-15
ENSGALG00010011287	843.64	0.827403	0.10089	8.20103	2.38341509839335e-16	2.08027531539171e-15
ENSGALG00010016305	756.94	-0.841829	0.102721	-8.19526	2.50056458423709e-16	2.18131707478302e-15
ENSGALG00010026121	4069.96	-0.413558	0.0504658	-8.1948	2.51006945274686e-16	2.18839738847615e-15
ENSGALG00010026300	472.712	1.06288	0.129717	8.19382	2.53070947975242e-16	2.20517266607724e-15
ENSGALG00010028088	2247.75	-0.552657	0.0674516	-8.19339	2.53959942219499e-16	2.21169644707512e-15
ENSGALG00010027378	1856.38	-0.54878	0.0669827	-8.19287	2.55073225944827e-16	2.22016524603441e-15
ENSGALG00010003372	327.205	1.29922	0.15859	8.19233	2.56215666599325e-16	2.22887834028983e-15
ENSGALG00010030105	177.114	-1.75869	0.214726	-8.1904	2.60358175068271e-16	2.26366569972485e-15
ENSGALG00010018448	605.736	-0.952566	0.116309	-8.18994	2.61364754331225e-16	2.27116462101604e-15
ENSGALG00010025940	1543.02	0.61885	0.0755714	8.18895	2.63515670887613e-16	2.28859367504212e-15
ENSGALG00010007430	343.866	-1.24068	0.151573	-8.18534	2.71528017942575e-16	2.35688113812159e-15
ENSGALG00010016856	2535.56	-0.507115	0.0619905	-8.18054	2.82576426560812e-16	2.45143214742877e-15
ENSGALG00010025935	95.3539	-2.54424	0.311222	-8.175	2.95867550675064e-16	2.56532464317439e-15
ENSGALG00010001895	1998.42	0.532445	0.0651498	8.17264	3.01721421108837e-16	2.61464252937801e-15
ENSGALG00010000263	2144.95	-0.514311	0.0629459	-8.17068	3.06662294354743e-16	2.6559987614911e-15
ENSGALG00010017338	3364.29	0.428434	0.0525003	8.16059	3.33393573484396e-16	2.88593239914033e-15
ENSGALG00010008592	150.325	2.02614	0.248292	8.16031	3.34177568592428e-16	2.891131182065e-15
ENSGALG00010002342	393.406	-1.16519	0.142874	-8.15541	3.4798748599679e-16	3.00895597463928e-15
ENSGALG00010027283	12086	-0.312583	0.0383338	-8.15426	3.51328747221812e-16	3.03618149257534e-15
ENSGALG00010000262	1003.92	-0.757105	0.0929203	-8.1479	3.70303026553635e-16	3.19840362058354e-15
ENSGALG00010024026	1124.8	0.712056	0.0874455	8.14286	3.86061792526523e-16	3.33269005235246e-15
ENSGALG00010022182	451.806	-1.06376	0.130655	-8.14174	3.8962224265092e-16	3.36158478976818e-15
ENSGALG00010021601	70.9394	3.40095	0.418157	8.1332	4.18114647434998e-16	3.60543828638833e-15
ENSGALG00010016904	1293.23	0.64342	0.0791176	8.13245	4.20696198229975e-16	3.62571578605746e-15
ENSGALG00010022251	441.654	-1.09985	0.135253	-8.13176	4.23091627521683e-16	3.64436793695316e-15
ENSGALG00010014917	5935	-0.348175	0.0428513	-8.12519	4.46680459539001e-16	3.84545280377568e-15
ENSGALG00010002634	98.4677	2.55204	0.314095	8.12506	4.47158155528208e-16	3.84746397685106e-15
ENSGALG00010020211	4200.22	0.397966	0.0490597	8.11187	4.98455463728048e-16	4.28649944066842e-15
ENSGALG00010008395	1252.76	-0.705664	0.0870366	-8.10767	5.15996300310932e-16	4.43492349062226e-15
ENSGALG00010012917	778.87	0.862287	0.106449	8.10045	5.47541948364581e-16	4.70348977224572e-15
ENSGALG00010004116	1444.95	0.62434	0.0770986	8.09794	5.58955424191936e-16	4.79891849212282e-15
ENSGALG00010007302	2313.81	-0.530262	0.0655057	-8.0949	5.73137152739005e-16	4.91799724476045e-15
ENSGALG00010021877	73.1685	3.19928	0.395396	8.09133	5.90189176545701e-16	5.0615625625081e-15
ENSGALG00010005219	360.764	1.20889	0.149427	8.09019	5.95706315882521e-16	5.10610041177606e-15
ENSGALG00010027826	2321.98	-0.493835	0.0610504	-8.08898	6.01680683651494e-16	5.15450685673832e-15
ENSGALG00010027929	1139.92	0.722886	0.0893725	8.08847	6.04201022013087e-16	5.17328664312454e-15
ENSGALG00010025554	1151.99	-0.699019	0.0864737	-8.08361	6.28790191272022e-16	5.38090107764435e-15
ENSGALG00010024754	3871.07	0.405708	0.0501906	8.08335	6.3012649342389e-16	5.38941069768897e-15
ENSGALG00010006958	396.567	1.22448	0.151487	8.08304	6.31735780771081e-16	5.40024463790377e-15
ENSGALG00010022805	768.244	-0.883485	0.109321	-8.0816	6.39236074771102e-16	5.46139742364059e-15
ENSGALG00010017963	852.721	-0.772824	0.0956422	-8.08036	6.45733970621628e-16	5.51392447394839e-15
ENSGALG00010004974	1319.01	0.634438	0.0785225	8.0797	6.49270375287176e-16	5.54112015465715e-15
ENSGALG00010010435	1231.66	-0.688956	0.0853079	-8.07612	6.68606803021466e-16	5.70305683767715e-15
ENSGALG00010023820	63.9067	4.00925	0.496833	8.06962	7.05198075551986e-16	6.01191847751539e-15
ENSGALG00010000138	512.644	1.01668	0.126036	8.06661	7.22792082972702e-16	6.15857924535065e-15
ENSGALG00010026431	56.8015	-4.1461	0.514042	-8.06569	7.28251774161089e-16	6.2017464700709e-15
ENSGALG00010014603	1974.35	0.529786	0.065709	8.06261	7.46814361919702e-16	6.35639027372585e-15
ENSGALG00010005900	1100.89	-0.706615	0.0876893	-8.05817	7.74478300332842e-16	6.58829004217301e-15
ENSGALG00010004339	240.303	-1.58197	0.196324	-8.05794	7.75914568100061e-16	6.59694786243865e-15
ENSGALG00010001865	805.065	11.5621	1.43527	8.05567	7.90461227937846e-16	6.71700287654138e-15
ENSGALG00010009051	318.003	11.6653	1.44942	8.04824	8.39940367426591e-16	7.13360992012142e-15
ENSGALG00010025612	579.733	0.949597	0.118075	8.04233	8.81459166384688e-16	7.4821975442767e-15
ENSGALG00010004210	3073.26	0.443755	0.0552115	8.03737	9.17862818877002e-16	7.78701378576867e-15
ENSGALG00010023948	858.279	0.783813	0.0975396	8.03584	9.29391756196334e-16	7.88058216940442e-15
ENSGALG00010022603	478.051	-1.05058	0.130743	-8.03545	9.3237293048288e-16	7.90160994795787e-15
ENSGALG00010027912	478.85	1.05521	0.131342	8.03408	9.42868396807345e-16	7.98626251417205e-15
ENSGALG00010009411	1028.13	0.740906	0.0922289	8.03334	9.48509249043476e-16	8.02972679520532e-15
ENSGALG00010022819	487.718	-1.04121	0.129672	-8.02958	9.78062905689565e-16	8.27547266902019e-15
ENSGALG00010029629	171.601	8.32818	1.03723	8.02927	9.8057990944882e-16	8.29231819347734e-15
ENSGALG00010027265	170.749	-1.74674	0.217597	-8.02742	9.95447162179395e-16	8.41353008977684e-15
ENSGALG00010010905	2454.69	-0.482097	0.0600746	-8.02497	1.01552106306168e-15	8.57859513239083e-15
ENSGALG00010024128	2376.75	0.509504	0.0635576	8.01641	1.08876854571756e-15	9.19242559515049e-15
ENSGALG00010002041	1155.73	0.673853	0.0840601	8.01633	1.08949071948953e-15	9.1935986141935e-15
ENSGALG00010028108	529.529	-0.998215	0.124587	-8.01219	1.12686648429017e-15	9.50390390147994e-15
ENSGALG00010027337	102.381	2.4336	0.303763	8.01153	1.13293832539445e-15	9.55000364876619e-15
ENSGALG00010007577	697.573	0.855816	0.106847	8.00971	1.14977943260224e-15	9.68678417750351e-15
ENSGALG00010011941	241.754	-1.47322	0.183962	-8.00829	1.16316745534402e-15	9.79434220010031e-15
ENSGALG00010023007	1434.53	-0.6112	0.0763445	-8.00581	1.18682711957274e-15	9.98579850681866e-15
ENSGALG00010013517	909.849	-0.746614	0.0932594	-8.00577	1.18717162987871e-15	9.98579850681866e-15
ENSGALG00010016017	956.992	-0.747445	0.0934005	-8.00258	1.2183793760352e-15	1.02428341890362e-14
ENSGALG00010019146	1939.45	-0.544225	0.0680184	-8.00115	1.23263367670328e-15	1.03571453336215e-14
ENSGALG00010024333	959.486	-0.738551	0.09234	-7.99817	1.26284361940373e-15	1.06053297670011e-14
ENSGALG00010008127	874.959	0.792883	0.0991537	7.9965	1.28000646328188e-15	1.07437390206135e-14
ENSGALG00010017991	220.036	-1.51732	0.189878	-7.99103	1.33819061519396e-15	1.12261302114435e-14
ENSGALG00010027147	3128.88	-0.433383	0.0542812	-7.98402	1.41640141206141e-15	1.18759231161298e-14
ENSGALG00010017667	5460.68	-0.353841	0.0443266	-7.98259	1.43296658285157e-15	1.20084275627269e-14
ENSGALG00010026559	84.9781	2.76462	0.346922	7.969	1.59962346462622e-15	1.33979089654108e-14
ENSGALG00010013389	4130.01	0.397365	0.0498713	7.96782	1.61498049203481e-15	1.35193507678941e-14
ENSGALG00010007536	134.339	2.06828	0.259629	7.9663	1.63496475445293e-15	1.36793786753936e-14
ENSGALG00010000007	115692	0.215298	0.0270419	7.96163	1.69791340721047e-15	1.41985193834793e-14
ENSGALG00010011428	1605.14	0.577154	0.0725019	7.96053	1.71299468760704e-15	1.43170388445121e-14
ENSGALG00010019268	640.95	0.896961	0.112693	7.9593	1.73020147477649e-15	1.44531880481726e-14
ENSGALG00010020554	9826.31	0.323423	0.0406436	7.95754	1.75495435109328e-15	1.46521956759975e-14
ENSGALG00010023184	1940.11	-0.561229	0.0705414	-7.95602	1.77659292911413e-15	1.48250049452758e-14
ENSGALG00010000717	4184.96	-0.441416	0.0554841	-7.95572	1.78087675055611e-15	1.48528890047703e-14
ENSGALG00010013002	396.087	-1.10739	0.139271	-7.95136	1.84475474025395e-15	1.53775087100069e-14
ENSGALG00010017351	289.403	11.5291	1.44999	7.95118	1.84743751478049e-15	1.53917323179096e-14
ENSGALG00010012571	674.153	-0.898811	0.113095	-7.9474	1.90462196467092e-15	1.58597760322809e-14
ENSGALG00010005087	318.149	-1.24223	0.156335	-7.94593	1.92736258629283e-15	1.60406633831752e-14
ENSGALG00010002357	1222.12	-0.677083	0.0852453	-7.94276	1.9773173159603e-15	1.64477323754524e-14
ENSGALG00010021738	1042.84	-0.693343	0.0872943	-7.94259	1.98008186573663e-15	1.64620413763747e-14
ENSGALG00010027213	66.142	-3.70676	0.466724	-7.94208	1.9881377178137e-15	1.6520303028939e-14
ENSGALG00010024817	886.431	-0.767611	0.096656	-7.94167	1.99473494532545e-15	1.65663893272735e-14
ENSGALG00010011641	57.8777	-3.85088	0.485071	-7.9388	2.04152851919752e-15	1.69460842802056e-14
ENSGALG00010018531	557.25	-0.955892	0.120438	-7.9368	2.07468870195654e-15	1.72122726362847e-14
ENSGALG00010024655	987.164	-0.719077	0.090603	-7.93657	2.07854113902313e-15	1.72351625325732e-14
ENSGALG00010009123	1401.99	0.683967	0.0861802	7.93647	2.08011260382244e-15	1.72391245920363e-14
ENSGALG00010015613	1054.71	0.697868	0.0879362	7.93606	2.08697110691143e-15	1.72868762786363e-14
ENSGALG00010006063	2319.69	0.492881	0.062115	7.93497	2.10539036432352e-15	1.74302879794284e-14
ENSGALG00010016967	3191.79	0.433458	0.0546919	7.92546	2.27309585174834e-15	1.88088241003197e-14
ENSGALG00010011677	1809.3	0.542366	0.0684943	7.9184	2.40583203493253e-15	1.98967105806093e-14
ENSGALG00010020038	592.1	-0.96453	0.121895	-7.91277	2.51732450261565e-15	2.08078584870112e-14
ENSGALG00010010982	1336	0.620181	0.0785348	7.89689	2.8595544355034e-15	2.36242958945703e-14
ENSGALG00010011772	60.5653	4.30014	0.544836	7.89254	2.96096599743173e-15	2.44492964994848e-14
ENSGALG00010022456	3775.58	0.429636	0.0544493	7.89057	3.0080914123249e-15	2.48124253963775e-14
ENSGALG00010021779	100.31	-2.34023	0.296585	-7.89058	3.00781447788592e-15	2.48124253963775e-14
ENSGALG00010019472	62.4609	5.25134	0.665608	7.88953	3.03318329279927e-15	2.50063118433027e-14
ENSGALG00010027995	1420.46	0.597955	0.0758102	7.88753	3.08218642275335e-15	2.53970227819451e-14
ENSGALG00010004520	174.172	1.85994	0.236024	7.88032	3.26541682059069e-15	2.68927718615313e-14
ENSGALG00010016940	178.903	1.70151	0.216014	7.87687	3.35675820972362e-15	2.76305899007172e-14
ENSGALG00010016279	1802.75	0.556864	0.0707082	7.87552	3.3933127074585e-15	2.79169040749834e-14
ENSGALG00010008106	201.59	-1.58132	0.200991	-7.86761	3.61468619983394e-15	2.97226387939397e-14
ENSGALG00010029230	261.561	-1.37717	0.175048	-7.8674	3.62090142229346e-15	2.97582216473472e-14
ENSGALG00010021034	747.774	0.82255	0.104594	7.86425	3.71314456715427e-15	3.04845301104441e-14
ENSGALG00010021184	86.5528	2.67694	0.340392	7.8643	3.71156066906779e-15	3.04845301104441e-14
ENSGALG00010021381	1625.7	0.561826	0.0714919	7.85859	3.88467080845045e-15	3.18761405276442e-14
ENSGALG00010028734	206.03	1.56089	0.198667	7.85682	3.94020084022374e-15	3.23149770262471e-14
ENSGALG00010029234	314.243	1.38803	0.176682	7.85609	3.96324928047156e-15	3.24871026563043e-14
ENSGALG00010010302	855.68	0.756547	0.0963054	7.85571	3.97513334672581e-15	3.25675815719537e-14
ENSGALG00010017600	1580.54	-0.618954	0.0788192	-7.85284	4.06735787650261e-15	3.33058504973042e-14
ENSGALG00010017343	1609.42	0.567197	0.0722777	7.84747	4.24519507808896e-15	3.47440342761767e-14
ENSGALG00010022043	54.1155	-4.07938	0.52	-7.84496	4.33095714594674e-15	3.54275441056349e-14
ENSGALG00010005346	724.833	-0.820308	0.104571	-7.8445	4.34675538943003e-15	3.55383325744739e-14
ENSGALG00010025389	1226.82	0.637991	0.0813391	7.8436	4.37811552134757e-15	3.57761715723181e-14
ENSGALG00010023320	7431.49	0.314669	0.0401237	7.84248	4.41726965467803e-15	3.60774205008755e-14
ENSGALG00010015149	1336.37	-0.623684	0.0795787	-7.83733	4.60234014302543e-15	3.75694912866441e-14
ENSGALG00010014537	484.472	0.996397	0.127143	7.83682	4.62108750333919e-15	3.77030032687037e-14
ENSGALG00010023439	5966.85	0.354269	0.0452138	7.83541	4.67327865904515e-15	3.81091006221049e-14
ENSGALG00010009463	1390.58	-0.602153	0.076919	-7.8284	4.94120906518622e-15	4.02731533063756e-14
ENSGALG00010025250	312.483	1.25917	0.160905	7.82554	5.05470948013875e-15	4.11769434291613e-14
ENSGALG00010027285	4652.8	0.404213	0.0516714	7.82277	5.16736978951701e-15	4.20729597066925e-14
ENSGALG00010002146	834.967	0.764522	0.0977398	7.82202	5.19840827565535e-15	4.23038253222278e-14
ENSGALG00010010223	111.993	2.27236	0.290606	7.81941	5.30708441843888e-15	4.31659296634943e-14
ENSGALG00010023110	7947.67	0.309241	0.0395672	7.81559	5.4706811237678e-15	4.44736186456688e-14
ENSGALG00010011793	13562.9	0.274187	0.035105	7.81048	5.69688061422685e-15	4.62886232587927e-14
ENSGALG00010024626	433.735	-1.04399	0.133765	-7.80464	5.96721894293659e-15	4.84602123634773e-14
ENSGALG00010029541	71.5678	3.10133	0.397414	7.80377	6.00831236042719e-15	4.87688093395539e-14
ENSGALG00010021565	1829.71	-0.531181	0.0681163	-7.79814	6.28248893329248e-15	5.09680252472925e-14
ENSGALG00010002194	331.927	-1.19942	0.153811	-7.79803	6.28834932080718e-15	5.09893263085821e-14
ENSGALG00010004996	80.4483	2.80227	0.359453	7.79594	6.39312320861408e-15	5.18122370886292e-14
ENSGALG00010027394	2235.61	0.493467	0.0633073	7.79479	6.45160004266415e-15	5.22592864709738e-14
ENSGALG00010022438	7886	0.368192	0.0472612	7.79058	6.67034715803214e-15	5.40034320760455e-14
ENSGALG00010015758	487.736	0.994529	0.127704	7.78774	6.82162655182951e-15	5.51998456552816e-14
ENSGALG00010029167	700.986	0.829979	0.10658	7.78736	6.84239171192229e-15	5.53394666777994e-14
ENSGALG00010005403	205.946	1.54106	0.197987	7.78365	7.04642994729277e-15	5.69604488508595e-14
ENSGALG00010025057	2807.94	-0.443607	0.0569962	-7.78311	7.07622461589524e-15	5.71719777654314e-14
ENSGALG00010018001	2465.57	0.507133	0.0651767	7.78089	7.20147861853127e-15	5.81541534138875e-14
ENSGALG00010018485	2105.11	0.513595	0.0660167	7.77978	7.26507283652135e-15	5.86376564885233e-14
ENSGALG00010019124	5238.5	0.354362	0.045555	7.77877	7.32305205732751e-15	5.90753682598023e-14
ENSGALG00010007393	59.8388	3.80989	0.490031	7.77478	7.55768900460325e-15	6.09370085828957e-14
ENSGALG00010025485	3469.03	-0.406135	0.0522404	-7.77435	7.58352836994349e-15	6.11140888013391e-14
ENSGALG00010008561	30777.9	-0.226524	0.0291392	-7.77385	7.6135716685196e-15	6.1324849366824e-14
ENSGALG00010027375	88.7007	6.7829	0.872945	7.77014	7.83997592468692e-15	6.31162106745863e-14
ENSGALG00010014759	93.745	-2.43368	0.313245	-7.76925	7.89493531543725e-15	6.35262202027756e-14
ENSGALG00010017127	97.5057	-2.39218	0.308039	-7.76585	8.10990061136659e-15	6.52226343555977e-14
ENSGALG00010002701	63.3963	5.5434	0.714233	7.76133	8.40419126654934e-15	6.75549550915947e-14
ENSGALG00010001599	2389.77	-0.471679	0.0607867	-7.75957	8.52192786141092e-15	6.8466436737727e-14
ENSGALG00010004568	3151.92	-0.460477	0.0593588	-7.75751	8.66132169365829e-15	6.95508985517757e-14
ENSGALG00010005228	812.273	-0.776078	0.100142	-7.74975	9.20768948988447e-15	7.39006157989048e-14
ENSGALG00010029263	2375.9	-0.476103	0.0614537	-7.74735	9.38310040703369e-15	7.52701331888408e-14
ENSGALG00010027097	1077.66	0.684875	0.0884098	7.7466	9.43877650162972e-15	7.56782471999945e-14
ENSGALG00010007265	237.595	11.244	1.45171	7.74537	9.53007785339503e-15	7.63714373172679e-14
ENSGALG00010001514	424.569	-1.03877	0.134213	-7.73977	9.95954442701704e-15	7.97725095544053e-14
ENSGALG00010015248	1238.3	0.665412	0.0859789	7.73924	1.0000945370332e-14	8.00634341658422e-14
ENSGALG00010001886	1676.48	0.545508	0.0704886	7.73895	1.00244595697403e-14	8.02109422323942e-14
ENSGALG00010024193	754.238	0.799614	0.10334	7.73767	1.01259002833863e-14	8.09815150517594e-14
ENSGALG00010000356	387.687	1.10484	0.142818	7.736	1.02591308922518e-14	8.20054159505911e-14
ENSGALG00010002434	235.178	11.2302	1.45178	7.73543	1.03054149702049e-14	8.23336321213075e-14
ENSGALG00010025569	1499.71	-0.574647	0.0743321	-7.7308	1.06868666398176e-14	8.53379325448045e-14
ENSGALG00010017937	420.138	-1.13134	0.146557	-7.71948	1.16808998717559e-14	9.32283669258167e-14
ENSGALG00010013890	4358.49	-0.380167	0.0492692	-7.71611	1.19932145532785e-14	9.56725916008753e-14
ENSGALG00010019232	2172.29	-0.510278	0.0661601	-7.71278	1.23102432389539e-14	9.81519292744717e-14
ENSGALG00010017949	3557.33	-0.395156	0.0512553	-7.70957	1.26243799543307e-14	1.00605713458097e-13
ENSGALG00010010655	54.136	-5.24117	0.681025	-7.696	1.40395427169975e-14	1.11826837720077e-13
ENSGALG00010021688	2151.9	-0.484492	0.0629828	-7.69245	1.44341634982455e-14	1.14911979405477e-13
ENSGALG00010029718	2199.05	-0.502263	0.0653267	-7.68849	1.48886331178353e-14	1.18470229094618e-13
ENSGALG00010009037	561.962	11.043	1.43651	7.68742	1.50128661230903e-14	1.1939849076603e-13
ENSGALG00010009640	5412.78	0.353483	0.045988	7.6864	1.51331775282251e-14	1.20294643155528e-13
ENSGALG00010022311	100.43	2.38006	0.309664	7.68592	1.51899404339265e-14	1.20684995493943e-13
ENSGALG00010009962	274.431	-1.32789	0.172819	-7.68375	1.54498665912075e-14	1.22688285681211e-13
ENSGALG00010005246	171.81	1.71238	0.222957	7.68032	1.58696842401362e-14	1.25958626725713e-13
ENSGALG00010015516	2978.56	-0.472209	0.0615087	-7.6771	1.62731100988832e-14	1.29095638897179e-13
ENSGALG00010025000	61.1354	3.47229	0.452531	7.67305	1.6795169771276e-14	1.33170151461078e-13
ENSGALG00010024321	3217.45	0.42187	0.0550202	7.66755	1.75310719673076e-14	1.38935287793198e-13
ENSGALG00010029150	1605.61	-0.570767	0.0744561	-7.66582	1.77698204844987e-14	1.40756623264901e-13
ENSGALG00010011819	569.74	-0.924461	0.120635	-7.66326	1.81266505072629e-14	1.43510995452529e-13
ENSGALG00010005578	2610.12	-0.457082	0.0596933	-7.65717	1.90069605696937e-14	1.50404979648635e-13
ENSGALG00010017109	20076.5	0.241187	0.0315014	7.65639	1.91234085091395e-14	1.51250520988242e-13
ENSGALG00010002192	476.672	-0.985311	0.128772	-7.65156	1.98550785618255e-14	1.56958677718182e-13
ENSGALG00010011749	218.008	11.1193	1.45348	7.65011	2.00812831920494e-14	1.58667301732469e-13
ENSGALG00010024799	1389.17	0.635167	0.0830662	7.64651	2.06501747511762e-14	1.63080513328051e-13
ENSGALG00010026223	2295.79	-0.489358	0.0640098	-7.64505	2.08867864333657e-14	1.64866507035125e-13
ENSGALG00010023239	105.221	-2.19373	0.287134	-7.64007	2.17096457171439e-14	1.71275848568238e-13
ENSGALG00010008425	341.665	-1.17544	0.153911	-7.63716	2.22072224756689e-14	1.751137808324e-13
[truncated: 14,076 more rows]
