# Supplementary material for: Ribosome Incorporation Transdifferentiates Chick Primary Cells and Induces Their Proliferation by Secreting Growth Factors
Source: J Dev Biol. 2025 Jun 1;13(2):19. doi: 10.3390/jdb13020019 (PMC12193757; doi:10.3390/jdb13020019)
Supplement: Supplementary file 1 [file jdb-13-00019-s001.zip › Table S6. RNA- Sequencing-Significant DEG analysis by TPM.xlsx]

## Sheet: TPM
Geneid	Gene_Symbol	TPM_con1	TPM_con2	TPM_ribo1	TPM_ribo2
ENSGALG00010026002	FTH1	39149.3	38991.4	62390.5	62259.6
ENSGALG00010028912	EXFABP	1508.96	1462.1	52509	52468.8
ENSGALG00010000017	COX1	47278.7	46535.8	45449.2	45222.2
ENSGALG00010000024	COX3	29924.1	29996.6	27009.8	27301.3
ENSGALG00010000020	COX2	25688.9	25671.6	25226.1	24338.6
ENSGALG00010000023	ATP6	25035.6	26385.3	23151.3	23686.1
ENSGALG00010024441	SAA	110.837	117.502	18891.2	19645.8
ENSGALG00010000034	CYTB	20236.8	20630.7	18732	18687.2
ENSGALG00010011634	AVD	56.781	38.483	17233.9	15822.1
ENSGALG00010024773	APOA1	28683.7	29196.5	16243.2	16970
ENSGALG00010000588	.	18973.4	19743.8	14918.8	15460.2
ENSGALG00010000033	ND5	12024.7	12121	11233.7	11249.2
ENSGALG00010000007	ND1	11352.1	11069.9	10808.6	10801.5
ENSGALG00010000029	ND4	11233.6	11018.6	10397.7	10361.2
ENSGALG00010000022	ATP8	9000.52	9431.22	8799.98	8425.26
ENSGALG00010022038	GAPDH	9479.43	9434.18	8535.52	8473.96
ENSGALG00010000011	ND2	8360.95	8558.18	7814.42	7837.84
ENSGALG00010021232	ACTB	9523.94	9432.64	7523.39	7436.74
ENSGALG00010028450	PTGDS	244.469	244.151	7244.24	6785.09
ENSGALG00010024717	TF	301.61	291.63	6904.02	6779.81
ENSGALG00010000028	ND4L	6594.26	6348.2	5956.38	5626.55
ENSGALG00010002655	FABP4	13256.2	12890	5888.8	5888.74
ENSGALG00010000026	ND3	5206.03	5164.53	4377.06	4272.08
ENSGALG00010027200	G0S2	1922.36	1912.68	4227.31	4437.35
ENSGALG00010010366	CLU	2284.15	2256.09	3522.18	3484.9
ENSGALG00010029945	CCL4	318.078	319.521	3376.98	3339.17
ENSGALG00010010935	LGALS1A	4960.07	4881.34	3374.67	3081.13
ENSGALG00010028461		386.26	373.925	3364.5	3318.38
ENSGALG00010027877	OAZ1	2867.45	2913.06	3275.23	3331.46
ENSGALG00010002566	TMSB4X	3508.98	3526.65	3049.99	3131.49
ENSGALG00010018815	CST3	3209.07	3225.72	3041.66	2991.72
ENSGALG00010029521	ACTG1	3055.93	3055.84	2913.43	2912.97
ENSGALG00010024472	LDHA	1701.64	1691.33	2810.16	2787.32
ENSGALG00010018554	PPIA	3692.19	3688.5	2733.07	2761.74
ENSGALG00010004281	VIM	8402.68	8220.29	2615.06	2800.69
ENSGALG00010005131	IL8L2	250.085	250.344	2607.52	2515.41
ENSGALG00010025092	COL1A1	5380.69	5263.45	2551.71	2632.54
ENSGALG00010028405	S100A6	2727.87	2725.31	2540.39	2567.85
ENSGALG00010000037	ND6	2187.23	2371.57	2470.25	2039.98
ENSGALG00010001525	EEF1A1	3409.67	3466.98	2371.67	2417.46
ENSGALG00010007539	RPS3A	2681.67	2701.43	2223.11	2236.99
ENSGALG00010023744	MT4	719.143	714.524	2181.75	2326.02
ENSGALG00010016040	RPSAP58	2422.89	2419.01	2116.84	2018.82
ENSGALG00010002492	RPL8	2590.7	2661.05	1982.85	1972.55
ENSGALG00010003307	COL1A2	3849.68	3799.92	1948.71	1936.9
ENSGALG00010000003	.	1480.4	1397.32	1936.67	2254.44
ENSGALG00010005495	TXN	802.804	809.397	1785.71	1822.18
ENSGALG00010011192	RPL17	2319.84	2328.68	1782.18	1790.7
ENSGALG00010004081	RPS20	1965.05	1962.61	1735.73	1691.6
ENSGALG00010011386	CTSB	2562.21	2548.43	1735.35	1640.59
ENSGALG00010017362	ENO1	2152.35	2156.47	1662.53	1636.1
ENSGALG00010014390	SPARC	2405.75	2361.15	1612.06	1576.98
ENSGALG00010021509	DDIT4	1266.78	1292.35	1592.61	1726.58
ENSGALG00010029641	.	0	0	1581.19	1503.52
ENSGALG00010028763	CTSK	3799.16	3791.02	1562.4	1582.51
ENSGALG00010022427	RPL27	2223.7	2223.65	1557.29	1567.17
ENSGALG00010004255	RPS12	2230.7	2144.08	1553.68	1545.64
ENSGALG00010017625	YBX1	1611.37	1610.49	1510.56	1529.67
ENSGALG00010012407	ATF4	1338.15	1324.76	1507.78	1495.18
ENSGALG00010018867	RPS2	1902.87	1982.9	1501.21	1532.57
ENSGALG00010030104	P4HB	2231.59	2200.08	1484.36	1512.59
ENSGALG00010029736		1792.97	1850.81	1456.52	1471.22
ENSGALG00010020890	RPS15A	1881.72	1849.82	1449.39	1410.56
ENSGALG00010027214	PLIN4	323.415	322.937	1425.29	1438.4
ENSGALG00010013170	COL3A1	1961.33	1966.02	1420.08	1489.9
ENSGALG00010007998	RPL13	1648.57	1678.63	1400.81	1466.88
ENSGALG00010017109	ITGB1BP3	1420.87	1414.6	1396.59	1385.82
ENSGALG00010021760	CSTA	1852.08	1874.59	1388.29	1282.98
ENSGALG00010002923	SERPINH1	1520.34	1479.52	1381.36	1346.84
ENSGALG00010027996	GPX4	1895.96	1876.93	1371.77	1349.61
ENSGALG00010029203	ALDOC	1519.34	1493.11	1371.09	1352.28
ENSGALG00010010420	NPM1	1750.1	1813.82	1339.11	1372.72
ENSGALG00010021427	RPLP0	1731.93	1712.71	1331.28	1336.54
ENSGALG00010026095	MIF	2275.48	2281.65	1325.93	1344.19
ENSGALG00010018036	RPL4	1705.8	1690	1314.48	1290.12
ENSGALG00010012988	RPL18A	1669.22	1676.68	1293.53	1325.23
ENSGALG00010013345	DCN	1553.7	1508.95	1288.67	1323.78
ENSGALG00010021788	RPL5	1561.67	1595	1288.47	1248.45
ENSGALG00010021741	RPL19	1564.4	1521.15	1274.32	1238.67
ENSGALG00010012610	RPL3	1668.24	1731.45	1266.02	1231.97
ENSGALG00010021110	PKLR	1152.08	1137.59	1265.98	1225.67
ENSGALG00010010311	CTSV	939.14	939.442	1250.41	1236.99
ENSGALG00010027468	BSG	1188.96	1157.62	1241.55	1198.25
ENSGALG00010022173	RPL23	1502.18	1508.52	1186.99	1159.35
ENSGALG00010024693	ANXA2	1511.59	1485.17	1126.77	1097.48
ENSGALG00010019093	RPL32	1407.54	1348.11	1125.39	1137.26
ENSGALG00010010915	APP	1210.82	1183.37	1116.2	1079.18
ENSGALG00010019288	RPL37A	1476.41	1461.18	1111.37	1065.91
ENSGALG00010014310	COL6A1	4023.39	3968.94	1083.78	1043.31
ENSGALG00010024882	MYL6	1360.72	1387.49	1080.62	1115.76
ENSGALG00010025642	RPS8	1349.61	1384.55	1079.64	1069.92
ENSGALG00010021094	ADM	569.566	605.771	1074.73	1007.4
ENSGALG00010001817	SLC25A6	1127.56	1154.03	1065.9	1116.11
ENSGALG00010023392	TPI1	908.562	905.001	1065.75	1055.26
ENSGALG00010024822	RPS26	1297.4	1291.15	1054.72	1064.99
ENSGALG00010022511	IGFBP4	748.386	757.824	1049.57	1049.19
ENSGALG00010020103	PSAP	761.537	757.903	1044.68	1018.23
ENSGALG00010027732	EEF2	1354.19	1360.53	1039.43	1041.25
ENSGALG00010018998	RPS29	1171.36	1131.53	1036.86	988.28
ENSGALG00010008561		1453.6	1463.31	1029.29	1040.52
ENSGALG00010009284	CCN3	84.1123	86.3603	1010.97	1086.4
ENSGALG00010003437	PNRC1	882.092	875.279	999.172	1048
ENSGALG00010021044	EIF4G2	1107.2	1121.09	989.795	959.591
ENSGALG00010029635	CCL26	0	0	986.107	888.995
ENSGALG00010012955	RPL39L	1201.91	1214.36	978.525	979.578
ENSGALG00010027705	S100A11	863.471	835.732	973.935	933.565
ENSGALG00010023244	PPIB	1044.81	1031.75	972.518	990.97
ENSGALG00010003558	TPT1	1151.72	1188.77	967.498	992.982
ENSGALG00010003305	CALR	1192.61	1164.05	964.408	966.706
ENSGALG00010023571	APLP2	614.845	601.846	964.168	953.553
ENSGALG00010023626	LOXL1	574.731	571.208	941.742	921.177
ENSGALG00010009113	RPLP1	1082.4	1075.19	940.708	937.327
ENSGALG00010012362	COL6A3	2213.52	2137.61	931.645	861.399
ENSGALG00010015094	CDK5RAP1	17.8187	17.3609	924.75	866.638
ENSGALG00010029270	TIMP2	1107.35	1108.4	917.547	927.854
ENSGALG00010011414	PABPC1	1227.71	1226.62	916.293	876.884
ENSGALG00010021090	ADM	543.909	534.627	914.36	987.051
ENSGALG00010027969	HSPA5	922.73	904.136	913.208	894.032
ENSGALG00010026148	RPS10	1106.25	1101.53	905.486	863.27
ENSGALG00010006178	RPS23	962.268	959.953	903.212	910.874
ENSGALG00010027979	RPL12	1151.63	1161.67	898.484	906.36
ENSGALG00010028854	RPL7A	1173.12	1172.91	890.714	862.342
ENSGALG00010029562	CCL4	0.173142	0.326016	884.501	841.558
ENSGALG00010014980	.	1369.53	1347.74	878.767	837.725
ENSGALG00010022923	CD63	922.04	898.843	867.711	836.61
ENSGALG00010023115	RPLP2	970.744	979.147	865.842	873.343
ENSGALG00010027362		1256.67	1243.2	865.648	899.072
ENSGALG00010002855	RACK1	1173.17	1184.01	858.024	866.171
ENSGALG00010005785	RPL21	1023.81	1033.28	851.526	844.43
ENSGALG00010021083	SCD	237.387	230.791	848.334	792.269
ENSGALG00010020714	PGAM1	714.956	722.498	839.676	847.916
ENSGALG00010003133	SAT1	598.434	615.13	833.916	876.168
ENSGALG00010016470	TNIP1	262.118	262.65	832.089	834.075
ENSGALG00010001654	RPS11	1020.56	1022.75	828.615	820.711
ENSGALG00010007007	ACSL1	208.763	212.259	799.708	788.772
ENSGALG00010024624	CTSD	1115.32	1111.61	793.442	739.663
ENSGALG00010016315	RPS4Y1	1021.4	1010.37	793.32	795.557
ENSGALG00010013380	PHGDH	638.499	625.041	791.854	805.298
ENSGALG00010001230	PTX3	192.171	194.314	791.102	808.801
ENSGALG00010025098	ATP5B	615.734	608.576	782.628	784.4
ENSGALG00010004483	STEAP4	77.4551	75.459	773.595	752.354
ENSGALG00010013767	PGK2	530.944	529.85	754.168	740.904
ENSGALG00010025592	HSPA8	631.561	625.24	753.795	729.596
ENSGALG00010017676	SPON2	498.289	481.116	752.411	778.179
ENSGALG00010000039	PDIA3	777.847	789.135	750.376	746.723
ENSGALG00010002916	SDCBP	1242.71	1255.8	742.444	749.907
ENSGALG00010015472	LGMN	1085.69	1077.7	740.767	734.066
ENSGALG00010015296	RPL35A	871.623	855.071	737.789	743.926
ENSGALG00010013417	AKR1B1	670.106	686.607	733.535	725.791
ENSGALG00010000005	.	766.548	732.54	725.596	1952.66
ENSGALG00010028019	RPL29	887.353	869.42	703.166	669.52
ENSGALG00010009170	RPL26L1	932.985	957.822	700.614	696.66
ENSGALG00010016308	RPS6	867.469	849.964	699.392	712.14
ENSGALG00010011983	LYZ	2.33381	3.38032	699.292	717.099
ENSGALG00010029218		859.499	829.184	679.635	657.347
ENSGALG00010023334	RPS17	922.974	914.014	677.739	665.268
ENSGALG00010020896	MARCO	0.0947205	0.148627	670.645	630.298
ENSGALG00010014389	COL6A2	2332.09	2299.31	663.975	631.82
ENSGALG00010026128	PRDX1	213.43	214.836	659.86	694.724
ENSGALG00010006212	FOS	402.813	418.104	656.353	724.177
ENSGALG00010023193	PPDPF	619.17	627.93	648.26	640.901
ENSGALG00010027386	RHOA	829.048	836.186	647.45	683.856
ENSGALG00010020895	gga-mir-147	11.2023	13.5599	646.016	628.623
ENSGALG00010029223	NME2	736.778	733.635	635.459	632.99
ENSGALG00010003220	SPP1	175.822	163.275	633.784	560.71
ENSGALG00010029787	H3F3B	714.865	705.724	633.661	654.903
ENSGALG00010015127	RPL11	755.114	741.841	628.904	668.708
ENSGALG00010015936	RPL36AL	793.725	816.71	624.159	622.5
ENSGALG00010001136	SERP1	732.508	704.538	620.108	641.56
ENSGALG00010029546	WSB1	854.738	844.444	615.895	684.52
ENSGALG00010013086	CXCL14	422.933	409.017	608.799	589.534
ENSGALG00010027131	UBA52	749.999	730.537	606.138	597.597
ENSGALG00010025974	EEF1B2	750.436	764.538	596.414	618.433
ENSGALG00010015670	PTMA	647.6	683.538	582.776	591.09
ENSGALG00010021315	COX6A1	599.439	584.054	577.856	563.972
ENSGALG00010014114	ANXA1	410.258	419.156	568.492	541.904
ENSGALG00010029657	CHCHD2	407.568	410.767	567.495	582.187
ENSGALG00010028686	TAGLN2	798.983	806.825	567.29	604.266
ENSGALG00010011984	FN1	600.055	576.465	567.045	524.262
ENSGALG00010029634	DDX5	578.918	576.872	560.561	567.82
ENSGALG00010027609	RPL36	685.662	663.399	555.927	544.797
ENSGALG00010014654	LAMP1	494.81	499.518	550.027	528.368
ENSGALG00010004307	NPC2	533.265	535.641	537.513	501.154
ENSGALG00010002338	CD99	868.123	869.173	537.271	520.447
ENSGALG00010000063	SERF2	667.999	683.432	531.416	543.773
ENSGALG00010016773	RPS27A	567.759	590.834	530.769	545.267
ENSGALG00010019212	RPL22	677.822	641.187	523.721	512.352
ENSGALG00010027934	CNBP	684.664	688.138	522.582	526.447
ENSGALG00010014658	SELENOP1	590.165	589.149	521.703	514.329
ENSGALG00010025414	MMP2	1375.7	1362.52	521.38	509.377
ENSGALG00010013359	BTG1	631.103	659.709	520.075	547.676
ENSGALG00010015804	CKB	274.115	260.649	519.383	510.92
ENSGALG00010007992	LAPTM4A	364.904	365.948	507.838	503.014
ENSGALG00010016240	EIF4A2	547.978	563.157	503.271	497.711
ENSGALG00010026023	THY1	819.686	810.4	503.242	506.888
ENSGALG00010023320	.	477.751	484.768	497.218	496.726
ENSGALG00010000008	.	482.32	432.118	494.808	455.763
ENSGALG00010018786	DSTN	490.545	497.478	493.346	504.031
ENSGALG00010025904	RPL10A	611.636	620.526	492.292	477.313
ENSGALG00010005545	RPL34	610.62	615.106	492.268	497.802
ENSGALG00010013405	RPS14	625.578	638.641	490.263	483.422
ENSGALG00010016345	CTSZ	379.943	374.753	488.856	484.875
ENSGALG00010028021	ATP5D	722.211	681.56	487.402	478.347
ENSGALG00010000255	.	577.535	603.807	487.024	577.919
ENSGALG00010027321	IFI30	56.4524	60.3454	479.142	478.141
ENSGALG00010029357	ARHGDIA	565.116	572.713	477.495	457.052
ENSGALG00010028462	EDF1	457.398	473.07	474.847	473.328
ENSGALG00010027283	RAB7A	692.277	696.001	474.797	453.333
ENSGALG00010029495	RPL38	573.001	570.989	472.217	475.579
ENSGALG00010028054	RPS15	642.487	639.748	471.431	469.727
ENSGALG00010022071	ACTA2	1215.22	1164.58	464.124	442.516
ENSGALG00010029219	TLCD1	461.306	455.606	463.769	467.124
ENSGALG00010017643	CALM1	453.473	454.685	458.483	479.175
ENSGALG00010012088	ATP5F1AZ	380.563	396.053	456.333	456.047
ENSGALG00010009514	PRELID1	389.612	384.696	455.302	448.15
ENSGALG00010013184	LDHB	394.909	400.894	452.941	460.227
ENSGALG00010016407	RPL9	574.064	583.048	449.125	435.766
ENSGALG00010019023	AP2M1	542.131	550.852	449.028	431.101
ENSGALG00010017470	HSPA2	1114.55	1104.74	448.947	451.857
ENSGALG00010027636	SLC1A6	152.613	154.722	447.494	442.874
ENSGALG00010003937	.	938.146	928.116	445.619	450.92
ENSGALG00010003375	YWHAQ	789.005	793.984	441.114	476.737
ENSGALG00010024802	CD59	145.104	142.08	430.683	461.562
ENSGALG00010020612	RPL27A	491.323	491.318	407.49	412.974
ENSGALG00010005138	.	28.5737	31.2614	406.691	404.393
ENSGALG00010029332	YWHAE	473.953	478.761	405.602	387.271
ENSGALG00010007640	TMEM123	140.766	142.604	405.395	420.253
ENSGALG00010001155	CYB5A	249.85	247.374	404.956	410.188
ENSGALG00010016412	TMSB15B	730.998	729.391	404.606	395.809
ENSGALG00010017538	H3F3C	612.589	615.969	404.426	429.213
ENSGALG00010016411	CTSH	166.651	161.998	401.533	379.921
ENSGALG00010005122	IL8L1	2.06177	2.22866	400.732	384.876
ENSGALG00010025032	FSTL1	810.014	790.557	398.811	388.281
ENSGALG00010027003	SEPTIN2L	460.414	451.491	396.614	384.059
ENSGALG00010023338	HDLBP	385.051	392.484	394.497	379.367
ENSGALG00010000718	EEF1G	501.152	494.328	393.427	409.673
ENSGALG00010017476	ATP6V0C	286.1	285.856	391.375	393.744
ENSGALG00010027733	RPL35	493.493	507.947	389.104	382.26
ENSGALG00010022306	.	298.015	297.187	389.084	384.653
ENSGALG00010005017	SULT1E1	245.887	256.225	386.432	392.718
ENSGALG00010006803	COX4I1	409.746	412.603	386.143	379.023
ENSGALG00010028562	ACSBG2	79.5094	79.5488	383.069	378.046
ENSGALG00010016930	C10H15ORF48	11.2023	9.74415	378.626	347.869
ENSGALG00010000561	.	336.595	331.784	378.298	385.705
ENSGALG00010023199	RPS13	486.023	508.908	378.117	369.812
ENSGALG00010018081	DIO3	14.0369	12.4455	378.091	377.65
ENSGALG00010020990	UBB	344.773	334.046	378.078	383.891
ENSGALG00010012956	FABP3	262.201	269.922	377.718	378.946
ENSGALG00010027915	GSTM3	431.112	420.305	375.298	377.609
ENSGALG00010002912	RPS3	499.736	494.364	374.475	376.172
ENSGALG00010016869	HSP90AA1	315.703	318.746	373.735	368.769
ENSGALG00010022682	EIF1	405.206	394.256	372.581	363.298
ENSGALG00010015069	HSPD1	257.214	257.299	372.321	370.404
ENSGALG00010028412	S100A4	270.173	270.085	370.487	346.386
ENSGALG00010008215	SELENOW	496.597	487.853	365.242	403.481
ENSGALG00010013334	SH3BGRL3	312.56	319.786	362.812	355.84
ENSGALG00010023764	COX5A	356.776	333.337	362.178	349.517
ENSGALG00010015618	NCL	378.499	373.094	360.362	360.22
ENSGALG00010026097	ARF1	391.564	398.864	355.005	353.777
ENSGALG00010001698	RPL15	462.499	473.721	354.405	354.893
ENSGALG00010018035	ITM2A	361.749	358.415	353.223	365.129
ENSGALG00010016932	OGT	431.918	421.083	353.039	363.996
ENSGALG00010027380	GPX1	220.952	236.519	352.084	355.685
ENSGALG00010005913	NFKBIA	176.846	170.112	351.721	359.515
ENSGALG00010010893	CCL21	1.47906	1.21086	350.163	337.955
ENSGALG00010015759	EIF5	352.377	359.224	349.472	358.989
ENSGALG00010017400	GPC4	476.219	482.055	348.152	353.187
ENSGALG00010016168	PLIN2	571.916	569.05	343.765	341.944
ENSGALG00010011326	COX6C	354.1	364.921	342.618	333.391
ENSGALG00010022282	METTL7A	178.677	176.796	342.334	336.34
ENSGALG00010027776	TKTL1	173.42	166.477	342.234	336.47
ENSGALG00010003571	RPL7	451.781	470.235	341.434	347.513
ENSGALG00010014573	CEBPB	122.254	127.442	340.915	348.372
ENSGALG00010017359	EHD3	284.646	292.177	340.473	341.429
ENSGALG00010009446		949.561	957.724	337.109	388.752
ENSGALG00010010262	HSPA9	272.908	277.737	335.383	333.096
ENSGALG00010023487	.	390.311	379.567	335.14	328.11
ENSGALG00010020685	RPL6	382.438	390.359	334.217	320.871
ENSGALG00010010796		790.76	788.725	334.059	332.673
ENSGALG00010015101	CAP1	234.625	236.203	331.185	322.765
ENSGALG00010016973	PLSCR1	77.9513	78.4257	327.968	318.58
ENSGALG00010010869	.	353.331	359.622	326.349	321.293
ENSGALG00010021156	DDOST	407.122	409.321	324.977	322.168
ENSGALG00010018752	PLS3	672.407	669.745	324.619	315.162
ENSGALG00010023714	EIF3M	434.857	446.563	322.893	330.006
ENSGALG00010000301	UQCR10	334.153	315.046	322.86	324.113
ENSGALG00010015876	SKP1	325.663	330.238	321.797	333.816
ENSGALG00010023281	B2M	319.938	317.359	319.821	329.086
ENSGALG00010016500	.	374.748	378.086	319.41	324.452
ENSGALG00010021693	PPA1	151.201	153.233	317.401	325.158
ENSGALG00010008313	PSMD7	287.341	291.711	312.484	308.717
ENSGALG00010007891	GDI1	481.805	478.428	312.4	305.104
ENSGALG00010020723	RPS24	394.869	404.054	311.452	294.108
ENSGALG00010013666	COX7B	306.861	314.832	311.156	311.146
ENSGALG00010029947	CCL5	0	0.080755	310.928	277.942
ENSGALG00010027985	PSMB4	372.093	366.924	309.017	313.68
ENSGALG00010027286	RPN1	307.762	308.013	308.817	305.427
ENSGALG00010020187	MMP23B	263.585	256.307	308.49	302.385
ENSGALG00010025368	LRP1	358.593	348.16	307.822	292.277
ENSGALG00010023603	C1S	135.419	134.422	306.818	294.861
ENSGALG00010015721	.	361.821	377.011	304.485	332.733
ENSGALG00010000012	.	272.687	215.095	302.996	317.163
ENSGALG00010024510	CNN3	394.163	398.603	300.767	308.783
ENSGALG00010028005	IER5L	306.305	292.589	299.94	289.411
ENSGALG00010029333	.	389.061	384.393	299.928	333.79
ENSGALG00010015416	CAPN6	197.756	202.302	299.906	296.56
ENSGALG00010011703	YWHAZ	349.423	358.752	298.903	308.335
ENSGALG00010020389	ACTN1	350.328	345.579	298.353	286.33
ENSGALG00010024857	SLC37A4	369.823	373.278	296.976	290.991
ENSGALG00010018665	IL13RA2	3.29234	3.29581	295.557	295.673
ENSGALG00010013470	RPL31	405.366	390.922	294.899	283.494
ENSGALG00010001857	HNRNPA2B1	320.562	315.921	294.609	292.789
ENSGALG00010006188	TMED10	290.53	297.62	294.509	284.096
ENSGALG00010018811	VAMP3	345.222	355.692	292.134	279.565
ENSGALG00010006254	PROS1	254.058	248.969	290.553	297.851
ENSGALG00010025522	SUMO3	329.871	322.008	290.42	265.376
ENSGALG00010013563	FKBP1A	350.727	361.805	290.333	282.472
ENSGALG00010005572	.	401.761	395.172	287.898	285.533
ENSGALG00010029288	PYCR1	335.311	332.804	287.02	284.876
ENSGALG00010002476	DDX3X	278.911	274.708	286.624	301.428
ENSGALG00010010813	EHD2	453.799	483.73	286.488	295.993
ENSGALG00010028876	ADAMTSL2	209.297	193.674	286.02	288.587
ENSGALG00010008029	LY6E	183.961	182.826	285.888	282.385
ENSGALG00010016626	CAPN2	329.472	324.262	285.186	280.9
ENSGALG00010002609	PDIA6	334.796	330.881	284.812	286.04
ENSGALG00010024787	SARS1	257.195	262.532	284.132	294.236
ENSGALG00010012226	SLCO4C1	7.20324	8.0678	283.385	311.244
ENSGALG00010023794	MT3	79.1038	77.5576	282.87	292.681
ENSGALG00010028463	RPS28	332.013	338.998	282.837	290.689
ENSGALG00010021038	PTGS2	42.1781	39.9263	282.135	302.768
ENSGALG00010019072	AEBP1	483.066	475.167	281.877	287.841
ENSGALG00010021761	MAFB	249.966	253.321	281.363	282.911
ENSGALG00010013414	LAPTM5	12.0593	11.2568	280.953	262.39
ENSGALG00010017622	RAB1B	302.458	301.045	280.203	292.959
ENSGALG00010009637	CYBA	170.582	164.891	279.2	271.48
ENSGALG00010002682	UBL5	274.102	282.586	278.713	271.676
ENSGALG00010021685	DBNDD2	160.475	168.317	277.773	269.536
ENSGALG00010022517	HNRNPA1	397.891	397.62	277.503	268.865
ENSGALG00010028434	COL5A1	387.436	379.394	276.667	269.638
ENSGALG00010016907	SQSTM1	274.518	275.268	276.239	265.187
ENSGALG00010026822	PRELP	251.498	246.173	275.582	265.901
ENSGALG00010019921	CALM2	458.593	455.472	275.419	295.871
ENSGALG00010024552	CD81	340.01	340.166	275.35	276.941
ENSGALG00010003382	ASNS	278.781	281.344	274.258	261.676
ENSGALG00010009385	GPI	241.016	245.307	272.261	268.383
ENSGALG00010016724	PGD	134.538	135.998	271.777	269.81
ENSGALG00010013416	NDUFB2	325.451	308.85	271.603	276.836
ENSGALG00010003814	TPP1	391.069	389.688	270.829	270.682
ENSGALG00010013528	PRDX6	188.177	185.239	270.789	263.952
ENSGALG00010015698	TNFAIP2	109.832	104.823	269.518	257.004
ENSGALG00010013078		788.204	759.456	268.469	271.345
ENSGALG00010012606	ATP5PO	284.762	296.753	267.488	273.324
ENSGALG00010018546	SNRPGP15	261.276	245.67	266.889	257.138
ENSGALG00010023091	.	331.377	322.342	266.695	255.21
ENSGALG00010022066	DAD1	269.707	288.455	266.625	264.248
ENSGALG00010027649	FBLN2	395.662	384.826	265.461	256.108
ENSGALG00010001877	OAT	300.046	301.882	265.003	274.482
ENSGALG00010000434	TP53	262.586	258.692	264.048	275.854
ENSGALG00010020554	ZFP36L1	254.133	243.975	263.709	253.712
ENSGALG00010013784	ANO6	205.93	201.602	263.677	268.478
ENSGALG00010024792	BZW1	309.835	302.42	260.241	255.999
ENSGALG00010017542	PLOD1	293.926	285.213	260.086	245.354
ENSGALG00010005632	ITGB1	361.997	355.262	259.652	260.371
ENSGALG00010017473	EIF3I	304.53	293.541	259.255	247.2
ENSGALG00010006061	RPL24	337.799	334.257	259.131	241.384
ENSGALG00010025985	CHCHD10	560.554	587.32	257.628	264.345
ENSGALG00010029248	C1QBP	237.976	235.173	256.24	261.725
ENSGALG00010019233	ARPC2	244.275	244.722	255.323	244.521
ENSGALG00010000817	.	247.118	241.119	254.923	251.727
ENSGALG00010029614	MDH2	191.04	192.932	253.62	249.934
ENSGALG00010029146	NEK6	337.957	349.302	253.577	256.043
ENSGALG00010015954	CTSA	336.564	327.938	253.502	239.011
ENSGALG00010011530	ARPC5	217.063	226.425	253.44	256.119
ENSGALG00010010593	EIF3L	373.812	370.14	252.715	232.382
ENSGALG00010005405	CEBPD	121.882	133.66	252.229	277.648
ENSGALG00010023422	WLS	316.985	317.141	252.011	250.545
ENSGALG00010001156	ALDH7A1	202.121	203.462	251.545	249.733
ENSGALG00010015695	ASAH1	300.789	298.217	251.173	259.037
ENSGALG00010001292	LOX	336.862	313.151	250.974	234.081
ENSGALG00010024270	RAB18L	676.361	679.01	250.859	261.117
ENSGALG00010026268	GARS1	273.705	275.303	250.525	240.465
ENSGALG00010009743	CCNG1	345.823	339.127	248.842	251.758
ENSGALG00010022412	CHAC1	254.271	250.738	246.491	254.562
ENSGALG00010009228	ATP6V0E1	537.269	545.681	246.165	261.24
ENSGALG00010025544	CSDE1	278.528	281.175	246.151	234.958
ENSGALG00010026121	GSTT1L	390.385	407.241	245.814	251.399
ENSGALG00010013358	RPS16	311.371	324.501	245.614	247.667
ENSGALG00010018371	.	320.537	322.322	245.259	246.87
ENSGALG00010026508	CSRP1	304.311	295.33	244.513	240.005
ENSGALG00010015145	CLIC2	74.9258	75.1464	244.362	238.444
ENSGALG00010019145	RAC1	289.363	298.361	243.093	250.992
ENSGALG00010022656	FKBP10	338.585	325.163	242.546	238.194
ENSGALG00010023282	SERBP1	296.214	299.833	242.001	253.553
ENSGALG00010027722	GNAI3	274.058	280.999	241.519	240.979
ENSGALG00010020608	CAPZB	292.243	295.272	240.439	234.347
ENSGALG00010007546	MMP10	293.622	280.085	239.686	243.293
ENSGALG00010001689	ILK	276.238	284.039	237.893	230.802
ENSGALG00010001612	HPX	6.39541	8.61079	237.855	242.745
ENSGALG00010014917	EIF3D	362.68	363.46	237.579	236.042
ENSGALG00010013385	PGRMC1	251.312	235.549	237.163	242.261
ENSGALG00010012059	ARHGDIB	304.135	298.044	236.54	223.519
ENSGALG00010017757	SVBP	316.808	322.769	235.336	258.074
ENSGALG00010010923	F13A1	250.638	255.917	234.973	223.644
ENSGALG00010019018	SH3BGRL	183.039	189.504	234.878	245.867
ENSGALG00010018904	UGP2	122.519	123.557	234.577	231.065
ENSGALG00010001701	NDUFA5	189.483	186.239	234.418	229.054
ENSGALG00010000353	.	265.921	285.779	234.153	216.013
ENSGALG00010022213	IDH1	186.304	191.526	233.841	229.922
ENSGALG00010020155	MFGE8	692.216	652.775	232.953	228.391
ENSGALG00010010588	SLC25A3	252.77	250.433	232.504	241.236
ENSGALG00010021572	MYL9	564.049	582.664	230.846	237.621
ENSGALG00010014967	HNRNPH1	238.689	234.626	230.655	228.361
ENSGALG00010010280	HSP90B1	247.871	246.405	230.192	234.529
ENSGALG00010004981	.	21.7146	22.1493	230.191	218.737
ENSGALG00010017380	MARCKSL1	108.232	112.376	229.698	245.385
ENSGALG00010020530	SRSF5A	337.55	338.189	229.512	242.247
ENSGALG00010011950	PDXK	84.2016	83.0667	229.261	234.327
ENSGALG00010015870	EIF5B	335.624	346.833	228.538	231.836
ENSGALG00010015031	MYH9	254.901	253.308	226.735	211.162
ENSGALG00010014156	CD164	157.889	155.16	225.459	227.83
ENSGALG00010005260	ANXA5	303.777	309.572	224.669	225.101
ENSGALG00010021255	EIF3F	311.973	317.194	223.665	217.623
ENSGALG00010028024	RBM3	302.27	308.33	223.638	230.263
ENSGALG00010023265	RAB5C	203.019	205.564	223.272	214.285
ENSGALG00010025610	RNH1	190.979	191.638	221.991	217.83
ENSGALG00010024259	ATP5L	241.193	254.13	219.707	213.149
ENSGALG00010001313	EMILIN2	73.9479	75.2855	219.276	212.346
ENSGALG00010023926	ZYX	251.447	252.326	219.133	211.929
ENSGALG00010018007	DNAAF9	419.75	407.046	218.983	234.633
ENSGALG00010007926	EIF3E	345.322	351.053	217.985	220.071
ENSGALG00010001115	PFN2	307.78	301.168	217.621	216.959
ENSGALG00010020118	GNB1	245.943	253.878	217.393	231.141
ENSGALG00010013021	SLC25A5	249.595	257.485	216.225	215.104
ENSGALG00010027425	CFD	174.118	169.95	215.654	224.817
ENSGALG00010020677	CYR61	407.863	423.156	214.242	228.574
ENSGALG00010027391	TPM3	249.384	248.599	214.074	208.192
ENSGALG00010027077	ARF4	216.072	216.724	212.983	232.335
ENSGALG00010002792	.	144.245	149.904	212.897	217.681
ENSGALG00010003889	ITM2B	310.33	299.784	212.637	220.879
ENSGALG00010022166	SDHB	194.786	186.14	212.009	211.265
ENSGALG00010025102	ARPC3	152.751	164.831	211.996	213.146
ENSGALG00010010447	BTF3	226.239	232.901	211.818	209.103
ENSGALG00010001233	CNDP2	375.208	386.742	210.848	211.366
ENSGALG00010022084	SELENOM	163.263	155.26	210.383	214.457
ENSGALG00010003077	EIF2S3	295.572	288.767	209.496	209.007
ENSGALG00010023624	PSMA1	207.511	207.274	208.923	199.671
ENSGALG00010027569	ATP5PB	177.273	182.812	207.885	206.755
ENSGALG00010024726	TMED2	217.721	212.764	207.81	217.418
ENSGALG00010014125	PLPP1	237.077	230.823	207.78	209.858
ENSGALG00010027706	GSN	202.08	200.095	207.042	195.081
ENSGALG00010026132	DDTL	215.036	212.104	206.598	211.368
ENSGALG00010004760	THBS2	563.463	549.47	206.585	191.948
ENSGALG00010027600	KIRREL	336.415	336.48	205.8	201.495
ENSGALG00010025219	NACA	215.766	218.291	205.432	208.935
ENSGALG00010009833	SOD3	45.5011	44.8197	204.536	202.312
ENSGALG00010000791	ACOD1	0.865412	0.663878	204.252	190.64
ENSGALG00010029422	EIF4H	239.267	237.299	203.871	208.106
ENSGALG00010017608	RBBP4	215.005	217.346	203.656	200.742
ENSGALG00010021516	SRSF5	402.533	388.757	203.589	216.931
ENSGALG00010001705	HTRA1	320.644	313.995	203.481	226.725
ENSGALG00010025938	ERP29	228.21	222.742	203.434	199.221
ENSGALG00010029387	SERPINF1	449.632	460.256	203.11	192.417
ENSGALG00010002781	EIF3G	286.38	288.438	202.903	212.75
ENSGALG00010009551	HADHA	165.555	170.892	202.829	198.246
ENSGALG00010007643	COTL1	240.45	234.925	202.812	199.112
ENSGALG00010029394	CYGB	12.2455	12.6173	202.742	200.596
ENSGALG00010008464	SF3B6	221.628	213.967	201.882	194.121
ENSGALG00010007593	SEC61B	183.338	189.429	201.873	199.914
ENSGALG00010020747	DBI	155.634	166.376	201.667	203.624
ENSGALG00010024325	PCBP2	213.097	208.379	200.711	192.583
ENSGALG00010003817	BF2	239.573	239.358	200.645	194.833
ENSGALG00010011424	ACADL	215.413	221.382	200.203	198.269
ENSGALG00010021229	GLO1	263.459	264.683	200.088	226.543
ENSGALG00010002678	CCNI	429.043	429.434	200.001	193.961
ENSGALG00010025982	SERPINE2	67.8411	65.7121	198.234	194.124
ENSGALG00010021703	CD82	279.889	276.714	196.887	184.174
ENSGALG00010013954	LPL	737.817	745.534	196.128	206.102
ENSGALG00010000467	RNASEK	184.037	182.413	195.267	175.031
ENSGALG00010026149	LASP1	174.742	181.715	195.266	179.842
ENSGALG00010005487	.	332.144	329.308	194.993	195.549
ENSGALG00010030101	gga-mir-3064	254.761	216.035	194.454	221.035
ENSGALG00010023447	C12orf57	205.565	204.497	193.83	198.462
ENSGALG00010005367	H2AFZ	235.94	229.358	193.524	217.229
ENSGALG00010003474	RPS7	239.917	245.674	193.093	194.785
ENSGALG00010022076	YWHAB	226.815	216.94	192.935	198.585
ENSGALG00010024174	PLEKHB2	223.186	217.004	192.412	181.532
ENSGALG00010020887	ARPP19	305.237	312.702	192.379	201.706
ENSGALG00010009603	HINT2	160.383	156.976	192.349	190.728
ENSGALG00010021659	SPOCK2	91.6174	89.0458	192.129	202.955
ENSGALG00010003913	PSMB5	227.104	236.739	192.092	199.763
ENSGALG00010019996	ITGB5	172.467	167.596	191.225	183.155
ENSGALG00010023490	PHB2	190.03	191.943	190.416	187.856
ENSGALG00010001116	RNF13	151.446	145.376	189.829	189.881
ENSGALG00010027959	TPM4	173.57	176.671	189.666	194.932
ENSGALG00010001712	ATP6AP1	251.944	253.279	189.625	193.756
ENSGALG00010004365	TPD52	210.395	215.767	189.546	196.69
ENSGALG00010023963	.	116.711	109.456	189.363	211.132
ENSGALG00010016800	RPL14	263.704	263.205	189.198	181.464
ENSGALG00010015158	PIN4	229.766	220.357	187.992	206.741
ENSGALG00010007102	CMTM3	208.944	204.736	187.718	193.969
ENSGALG00010015155	HMOX1	97.2325	101.856	187.442	186.561
ENSGALG00010001692	ALDH18A1	153.558	149.232	187.303	193.508
ENSGALG00010004251	CCN2	425.762	421.763	185.346	194.037
ENSGALG00010008497	PAM	118.001	114.124	185.247	179.127
ENSGALG00010018895	SEPTIN7	197.73	202.605	185.16	190.901
ENSGALG00010011991	CSNK1A1	168.9	173.18	185.109	194.231
ENSGALG00010007575	MMP27	72.8848	74.0361	185.052	177.426
ENSGALG00010024593	SRSF6	258.348	251.33	184.822	201.152
ENSGALG00010023499	PEBP1	259.809	267.392	184.422	193.249
ENSGALG00010000141	.	324.285	315.981	183.657	191.251
ENSGALG00010013438	RPL37	256.479	260.396	183.105	184.373
ENSGALG00010010706	SREBF2	214.743	210.085	182.908	176.998
ENSGALG00010009330	EIF3K	224.525	214.54	182.118	175.869
ENSGALG00010029396	WIPI1	155.443	153.051	181.979	174.273
ENSGALG00010023110	LIMA1	176.42	174.678	181.905	179.27
ENSGALG00010019079	CAPG	211.631	211.249	181.884	177.923
ENSGALG00010011903	LTA4H	56.9569	52.5635	181.824	175.022
ENSGALG00010029551	CCLL4	0.445714	0.279751	181.474	165.52
ENSGALG00010023957	YBX3	333.255	338.56	181.326	184.884
ENSGALG00010016967	ERLEC1	162.86	157.286	181.03	177.887
ENSGALG00010005267	CYP51A1	256.799	253.793	180.171	181.016
ENSGALG00010026886	JUN	126.208	123.589	179.644	178.389
ENSGALG00010014010	EIF5A2	177.959	181.478	179.318	177.885
ENSGALG00010021073	NDUFB8	212.895	218.5	178.455	174.518
ENSGALG00010002782	GSTA3	64.1889	64.9771	178.131	173.397
ENSGALG00010021264	CBFB	243.237	241.718	176.368	173.036
ENSGALG00010026775	BTG2	313.508	315.501	176.281	178.534
ENSGALG00010012918	GLRX	137.059	124.226	175.81	175.527
ENSGALG00010014824	ANXA6	316.353	315.934	174.104	178.596
ENSGALG00010007878	PSMB1	215.967	217.529	173.464	170.734
ENSGALG00010022275	VDAC2	202.116	199.302	173.417	177.992
ENSGALG00010001496	PTP4A1	297.523	296.031	173.196	181.469
ENSGALG00010026098	STAT3	175.609	173.823	173.17	169.71
ENSGALG00010025508	PTTG1IP	363.808	361.497	172.604	174.318
ENSGALG00010005363	RDX	174.46	176.701	172.431	175.086
ENSGALG00010025998	SMARCB1	185.405	186.221	172.26	162.177
ENSGALG00010023533	FKBP7	237.065	228.297	172.12	171.153
ENSGALG00010005383	OPTN	113.796	112.307	172.086	171.348
ENSGALG00010026410	.	611.922	602.979	172.061	172.112
ENSGALG00010008019	PPP2CB	178.152	183.545	171.847	169.077
ENSGALG00010023078	TAGLN	560.752	548.544	171.38	173.551
ENSGALG00010016947	CANX	173.829	174.052	170.864	174.241
ENSGALG00010019289	FKBP9	305.206	302.745	170.694	167.041
ENSGALG00010019591	HSP90AB1	122.207	118.904	169.511	166.267
ENSGALG00010021892	NDUFV1	156.474	163.594	169.334	169.855
ENSGALG00010016937	DHRS7	247.974	246.92	169.259	179.508
ENSGALG00010028102	CERCAM	299.856	294.329	169.083	163.042
ENSGALG00010013150	GNS	165.493	160.402	169.026	171.802
ENSGALG00010022117	FAM20C	178.351	173.189	168.531	179.424
ENSGALG00010008027	C2H6ORF62	224.074	228.327	168.458	165.144
ENSGALG00010009540	RAB10	141.052	145.76	167.8	163.722
ENSGALG00010024837	TNFRSF1A	176.256	184.164	167.616	169.736
ENSGALG00010020070	ARL6IP5	186.705	184.63	167.232	174.12
ENSGALG00010019641	CAPN11	205.345	205.386	167.205	164.926
ENSGALG00010009643	PSMC2	201.641	201.668	166.98	160.787
ENSGALG00010020298	.	233.907	223.558	166.721	173.451
ENSGALG00010021576	ERH	183.607	191.031	166.715	180.37
ENSGALG00010004003	HNRNPDL	183.76	183.76	166.695	166.212
ENSGALG00010020277	IDH2	139.858	135.004	166.614	175.913
ENSGALG00010027571	RBM10	228.546	225.205	166.321	172.026
ENSGALG00010014989	.	253.068	245.811	166.294	184.523
ENSGALG00010008389	GALNT1	221.727	226.241	166.277	170.612
ENSGALG00010006953	MAP1LC3B	228.326	239.279	165.988	160.571
ENSGALG00010022438	RPN2	148.938	147.768	165.67	152.291
ENSGALG00010016961	EIF4A3	186.955	184.293	165.598	163.803
ENSGALG00010017873	HSPG2	312.993	309.74	165.582	165.174
ENSGALG00010028186	CCT3	185.231	193.648	163.491	163.477
ENSGALG00010004736	CD47	189.959	190.616	163.314	166.702
ENSGALG00010027359	.	217.193	229.445	162.799	170.487
ENSGALG00010018670	MRAS	403.351	413.017	162.616	164.212
ENSGALG00010016988	ECI1	204.946	205.073	162.552	155.685
ENSGALG00010012958	OLFML2B	225.097	219.326	162.522	158.759
ENSGALG00010027332	HDGF	184.928	184.081	162.493	164.998
ENSGALG00010016491	DNAJC8	173.97	180.44	162.115	160.524
ENSGALG00010023837	STT3A	166.808	157.855	161.995	157.597
ENSGALG00010013501	AKR1B10	75.0748	79.8447	161.549	160.185
ENSGALG00010023243	HK1	157.99	157.837	161.223	152.852
ENSGALG00010016763	UBALD1	243.204	248.917	161.216	160.457
ENSGALG00010027951	FAM32A	162.088	162.198	160.764	163.044
ENSGALG00010029651	CHAD	973.182	964.178	160.538	161.645
ENSGALG00010024944	.	174.836	184.716	159.901	159.16
ENSGALG00010012982	DDR2	172.863	174.188	159.782	161.773
ENSGALG00010021199	TMEM258	166.092	167.339	159.748	160.495
ENSGALG00010015109	PPT1	142.173	140.701	159.414	159.795
ENSGALG00010016258	CTNNB1	174.149	177.542	159.196	152.679
ENSGALG00010021717	SDC4	168.601	167.062	159.12	151.182
ENSGALG00010024754	EIF2S2	143.865	147.183	159.117	161.016
ENSGALG00010024651	PSMD3	125.11	123.58	159.084	153.554
ENSGALG00010000050	CIB1	157.402	148.946	158.813	150.771
ENSGALG00010029349	MYH10	275.486	269.523	158.676	156.172
ENSGALG00010015407	TIMP3	649.857	629.848	158.61	152.296
ENSGALG00010022526	PPP1CA	173.383	178.469	158.496	158.737
ENSGALG00010012077	IFNGR2	176.889	174.395	158.162	159.442
ENSGALG00010023194	MRC2	242.648	233.058	157.655	145.95
ENSGALG00010019149	COX5B	131.798	133.877	157.502	151.256
ENSGALG00010017694	ATP6V1B2	122.817	127.907	157.405	153.399
ENSGALG00010019017	IRAK2	92.2404	92.7688	156.543	161.024
ENSGALG00010021807	CDC42	172.922	176.825	156.079	156.534
ENSGALG00010008514	PIEZO1	96.41	92.8595	155.342	154.504
ENSGALG00010023064	ATG13	131.344	126.547	155.215	149.035
ENSGALG00010023638	DCTN2	220.147	224.325	155.203	154.767
ENSGALG00010027224	RARRES2	211.172	206.548	155.172	155.874
ENSGALG00010005369	DPT	184.932	183.761	155.15	162.001
ENSGALG00010016969	CHMP3	218.475	227.393	155.113	168.956
ENSGALG00010028896	ATP6V1G1	133.174	139.687	155.087	160.453
ENSGALG00010029274	VMP1	114.755	122.048	154.803	165.391
ENSGALG00010021238	NDUFS8	160.456	163.238	154.712	151.604
ENSGALG00010027727	GSTM2	154.762	164.963	154.534	155.162
ENSGALG00010023169	RAN	158.749	166.274	154.452	155.082
ENSGALG00010024605	LSP1P1	346.53	360.087	153.983	153.484
ENSGALG00010000449	PLBD2	219.754	218.758	153.96	147.998
ENSGALG00010008340	PDIA4	186.961	177.831	153.875	157.153
ENSGALG00010019307	ATF3	33.5254	31.9812	153.767	153.325
ENSGALG00010020388	MYOF	135.96	136.28	153.345	154.27
ENSGALG00010007877	MSMO1	212.512	208.449	153.297	157.955
ENSGALG00010004434	TCP1	172.4	170.443	153.234	151.498
ENSGALG00010010932	GHITM	161.285	161.647	153.136	155.204
ENSGALG00010012940	FBN2	60.2598	59.7813	153.063	151.193
ENSGALG00010023617	.	82.0369	84.1598	152.962	146.39
ENSGALG00010016915	PLOD2	169.361	167.934	152.902	155.74
ENSGALG00010012720	ACO2	166.3	162.326	152.706	151.41
ENSGALG00010016644	NMRAL1	106.554	101.561	152.238	146.364
ENSGALG00010029726	SEPTIN9	183.384	176.088	151.624	149.956
ENSGALG00010008392	CD36	391.397	384.402	151.502	138.254
ENSGALG00010009749	NDRG1	179.214	178.741	151.298	151.559
ENSGALG00010017010	NONO	177.41	180.729	151.298	147.345
ENSGALG00010013446	ATP5I	131.498	135.121	150.881	146.323
ENSGALG00010024313	SERINC3	161.454	163.658	150.757	144.767
ENSGALG00010016647	EGR1	257.143	270.628	150.674	158.12
ENSGALG00010027608	GNAI2	141.272	135.939	150.576	146.793
ENSGALG00010020894	PSMD13	156.587	160.423	150.56	142.753
ENSGALG00010025139	COPB2	152.432	152.211	150.327	142.716
ENSGALG00010017810	HIF1A	118.089	116.931	149.7	152.826
ENSGALG00010004568	RSU1	238.325	236.61	149.532	137.117
ENSGALG00010011936	CKAP4	183.8	185.754	149.471	148.541
ENSGALG00010022797	EFHD1	119.289	117.98	149.455	147.06
ENSGALG00010003848	ESD	241.118	235.372	149.449	157.081
ENSGALG00010023668	RCN1	191.569	192.247	149.398	143.114
ENSGALG00010018576	PTK7	139.8	136.432	148.736	143.778
ENSGALG00010021325	ARPC1A	205.281	200.156	148.653	145.152
ENSGALG00010022734	.	179.506	173.505	148.591	146.235
ENSGALG00010020015	ATP6V1D	159.153	168.074	148.483	135.183
ENSGALG00010010816	AP2S1	167.409	169.47	148.462	150.441
ENSGALG00010023940	ATP1B3	128.299	124.06	148.334	162.373
ENSGALG00010027087	RAB7B	67.3301	72.0969	148.321	138.26
ENSGALG00010025954	TUBA1A	300.984	306.786	148.207	146.008
ENSGALG00010012047	LMAN2	184.691	183.203	148.181	139.439
ENSGALG00010008177	NREP	1074.36	1079.6	148.019	145.915
ENSGALG00010028600	PSMD4	170.645	170.056	147.629	146.438
ENSGALG00010009719	YIPF3	157.976	154.747	147.425	143.734
ENSGALG00010010967	PRXL2A	290.034	298.82	147.297	147.865
ENSGALG00010001183	RARRES1	332.258	324.705	147.254	153.454
ENSGALG00010022533	TMEM119	208.028	211.444	147.169	141.832
ENSGALG00010002752	NDUFA4	249.435	251.518	147.109	139.416
ENSGALG00010011335	VCP	147.022	145.686	147.101	144.272
ENSGALG00010003442	SPCS3	149.528	150.998	147.02	169.766
ENSGALG00010020638	IMPDH2	142.875	135.411	146.939	142.963
ENSGALG00010013379	ZNF593	211.687	200.986	146.751	144.103
ENSGALG00010025886	ALDH2	252.778	246.444	146.612	146.6
ENSGALG00010002700	LHFPL1	336.371	351.971	146.561	145.968
ENSGALG00010005518	HPGDS	152.576	155.887	146.546	140.966
ENSGALG00010002546	ATP6AP2	152.778	146.663	146.259	149.176
ENSGALG00010021302	P4HA1	189.904	180.238	146.024	144.079
ENSGALG00010029376	.	259.795	262.943	145.998	153.04
ENSGALG00010029187	SRSF1	207.224	204.096	145.505	154.113
ENSGALG00010028861	SURF4	134.628	134.937	145.343	142.492
ENSGALG00010023798	ARCN1	159.817	153.637	145.342	145.051
ENSGALG00010022981	HNRNPH3	156.824	154.837	145.305	143.68
ENSGALG00010001382	BNIP3	113.638	120.495	144.944	157.513
ENSGALG00010021175	IPO7	155.304	155.425	144.903	149.614
ENSGALG00010016756	NUDT16L1	184.769	186.581	144.437	150.825
ENSGALG00010024343	POLR2L	220.061	238.445	144.113	146.176
ENSGALG00010009534	XPA	132.684	133.264	143.84	152.295
ENSGALG00010027383	ASS1	78.3041	80.5414	143.619	142.827
ENSGALG00010024004	EIF4B	221.306	221.923	143.576	156.539
ENSGALG00010018460	IL1B	0.321673	0.454269	143.389	134.281
ENSGALG00010009195	CLEC5A	0	0	143.08	129.804
ENSGALG00010018540	TNFSF10	60.6248	58.7647	142.762	142.427
ENSGALG00010010444	TXNDC5	143.905	142.587	142.616	142.216
ENSGALG00010021018	F3	37.1831	33.2738	142.582	144.718
ENSGALG00010028088	NAXE	267.434	265.157	142.041	159.267
ENSGALG00010011363	FDFT1	165.266	165.341	141.983	139.799
ENSGALG00010023439	ACSS2	135.782	129.193	141.978	139.206
ENSGALG00010011965	ATIC	150.061	154.981	141.896	142.203
ENSGALG00010019001	ALDH1A3	71.6658	70.6172	141.864	134.658
ENSGALG00010024493	JAK1	114.818	112.392	141.665	135.615
ENSGALG00010023655	C1R	65.9791	69.9585	141.417	139.096
ENSGALG00010021558	CHURC1	167.01	160.513	141.166	143.868
ENSGALG00010025745	COX14	215.591	197.003	141.155	142.627
ENSGALG00010010781	NAPA	166.375	164.746	140.355	129.144
ENSGALG00010014018	DPYSL3	176.467	181.554	140.319	143.982
ENSGALG00010020654	SAYSD1	61.4888	58.1117	140.284	150.499
ENSGALG00010022456	ATP5G3	120.351	130.033	139.48	140.592
ENSGALG00010024767	CTTN	183.132	180.398	139.152	144.201
ENSGALG00010001373	IMPA2	59.5086	59.3355	138.725	151.076
ENSGALG00010001297	MYL12A	186.572	199.459	138.542	132.805
ENSGALG00010021722	AARS1	142.366	142.068	138.496	137.668
ENSGALG00010009793	TNFAIP6	11.8874	10.5989	138.348	137.87
ENSGALG00010019108	KDELR2	121.708	119.825	138.327	137.991
ENSGALG00010011793	TLN1	139.376	134.981	138.167	137.264
ENSGALG00010021530	MLF2	139.193	139.656	137.888	130.379
ENSGALG00010002285	CAV1	206.269	208.884	137.846	145.783
ENSGALG00010028746	MYDGF	153.217	134.241	137.77	127.379
ENSGALG00010013158	CRIP1	66.5595	66.3589	137.757	119.489
ENSGALG00010018043	PSMC6	193.02	182.627	137.574	133.112
ENSGALG00010002760	RAB2A	180.641	175.186	137.561	141.914
ENSGALG00010017450	.	60.9109	59.5331	137.383	133.376
ENSGALG00010024144	HNRNPA3	168.255	167.017	137.105	140.039
ENSGALG00010014945	TXN2	140.65	145.639	136.938	136.569
ENSGALG00010010690	MTPN	109.481	113.207	136.365	162.788
ENSGALG00010015091	MSN	129.726	128.952	136.333	129.387
ENSGALG00010008094	PIM3	90.2406	92.6176	135.911	146.637
ENSGALG00010009640	NPR2	129.814	124.092	135.673	133.62
ENSGALG00010024570	TPM1	175.307	176.241	135.311	137.833
ENSGALG00010028170	COPE	127.767	128.94	135.089	128.88
ENSGALG00010015085	PSMD2	136.885	142.784	135.071	132.85
ENSGALG00010011650	RPL30	167.082	167.458	134.971	129.998
ENSGALG00010029344	.	104.835	106.345	134.954	132.787
ENSGALG00010011605	APPL2	261.269	259.144	134.933	134.588
ENSGALG00010028892	NIBAN2	181.165	186.431	134.812	129.497
ENSGALG00010025571	SRSF3	188.141	187.337	134.724	131.458
ENSGALG00010018459	SNX12	161.73	164.134	134.6	130.966
ENSGALG00010001888	SNX10	50.748	49.5232	134.524	134.891
ENSGALG00010017590	.	216.968	198.295	134.512	124.171
ENSGALG00010014512	HMGN4	174.186	163.55	134.489	136.123
ENSGALG00010019132	.	222.292	227.005	133.86	147.753
ENSGALG00010012842	DDX17	205.59	201.188	133.844	134.946
ENSGALG00010019204	ARF6	162.882	157.068	133.638	132.091
ENSGALG00010026291	SERPING1	158.524	163.765	133.243	137.151
ENSGALG00010009490	SNTB1	199.908	192.208	133.188	133.928
ENSGALG00010029361	ALYREF	127.966	129.404	133.184	118.819
ENSGALG00010026960	SEC61A1	123.885	122.762	133.023	138.684
ENSGALG00010021013	FAP	404.697	404.355	132.814	146.63
ENSGALG00010027410	ALAS1	120.651	117.715	132.814	135.864
ENSGALG00010010713	NSA2	152.036	156.229	132.733	135.25
ENSGALG00010021887	NUTF2	163.448	157.894	132.707	128.196
ENSGALG00010021669	.	151.447	154.204	132.621	134.151
ENSGALG00010001505	SSR3	113.513	112.63	132.541	130.489
ENSGALG00010001870	PLP2	377.244	364.393	132.404	128.54
ENSGALG00010029370	SRSF2	168.836	169.023	132.319	133.516
ENSGALG00010023217	CREB3L1	99.1627	100.815	132.292	126.336
ENSGALG00010024398	PHB1	118.668	121.174	132.278	129.994
ENSGALG00010010769	HEXB	105.322	103	132.205	125.561
ENSGALG00010027192	SH3GL1	167.961	159.803	132.08	124.925
ENSGALG00010017678	YARS	116.387	115.644	132.076	131.103
ENSGALG00010009034	SNX17	158.388	156.344	131.992	125.004
ENSGALG00010008401	PSMD8	150.383	155.237	131.984	141.983
ENSGALG00010021539	HEXA	214.094	210.053	131.866	129.055
ENSGALG00010003189	ANTXR2	152.124	154.747	131.566	126.783
ENSGALG00010010270	SSR1	125.222	124.625	131.512	132.488
ENSGALG00010011759	CREB3	65.1816	61.0828	131.5	132.03
ENSGALG00010006643	gga-mir-1661	244.246	236.866	131.306	130.487
ENSGALG00010008192	HNRNPU	157.579	151.361	131.107	133.363
ENSGALG00010003466	TSC22D1	412.345	403.525	130.827	137.904
ENSGALG00010024558	PFDN5	150.767	153.11	130.815	133.446
ENSGALG00010013267	PNPLA3	152.346	150.154	130.719	138.637
ENSGALG00010017665	CTBP1	157.598	163.244	130.719	131.264
ENSGALG00010013257	STX12	129.912	126.587	130.462	133.719
ENSGALG00010009225	HNRNPL	173.743	163.723	130.461	127.61
ENSGALG00010007011	HMGB1	179.517	179.017	130.226	130.895
ENSGALG00010013275	MAPRE1	164.35	170.239	130.097	133.51
ENSGALG00010024195	PSMA4	141.309	145.619	130.002	129.32
ENSGALG00010016458	ZC3H12A	17.6412	18.5222	129.876	126.882
ENSGALG00010029612	HSPB1	187.045	190.086	129.762	132.997
ENSGALG00010021362	ARPC1B	67.3297	70.8291	129.723	126.509
ENSGALG00010029685	ATP5H	123.001	130.65	129.613	123.805
ENSGALG00010017886	DDRGK1	80.5047	81.9789	129.587	129.736
ENSGALG00010005484	GINM1	47.0424	48.511	129.559	127.938
ENSGALG00010024682	.	198.02	190.609	129.494	139.797
ENSGALG00010017949	SFXN3	205.692	206.454	129.401	130.791
ENSGALG00010019697	EIF4EBP1	133.428	133.056	129.022	129.138
ENSGALG00010024049	RCN2	119.356	126.29	128.991	136.316
ENSGALG00010016006	PLTP	238.925	237.572	128.888	116.103
ENSGALG00010028459	MCL1	112.475	110.147	128.685	128.115
ENSGALG00010021704	COPS7A	119.765	117.14	128.484	129.788
ENSGALG00010024764	.	91.5876	94.0023	128.029	128.181
ENSGALG00010007548	HSBP1	152.099	164.35	127.762	137.258
ENSGALG00010024370	HERPUD1	95.5041	92.1965	127.733	123.691
ENSGALG00010027746	UQCR11	105.792	105.341	127.471	118.724
ENSGALG00010016400	.	139.018	141.363	126.945	124.945
ENSGALG00010018489	SLC7A3	67.7528	65.1231	126.921	125.929
ENSGALG00010025621	PPP1CC	239.418	244.069	126.454	136.639
ENSGALG00010001796	SLCO2B1	23.8238	23.3521	126.069	120.849
ENSGALG00010014655	FHL3	159.494	159.777	126.018	123.497
ENSGALG00010021248	ANXA7	151.732	154.18	125.94	121.299
ENSGALG00010000388	.	182.246	163.708	125.773	160.27
ENSGALG00010027895	LIX1L	156.56	149.654	125.754	111.833
ENSGALG00010021391	.	49.7387	48.4949	125.7	116.545
ENSGALG00010018527	CCT4	135.273	135.663	125.505	124.078
ENSGALG00010029770	TLCD3A	114.131	111.709	125.363	114.359
ENSGALG00010023874	HEXIM1	120.303	120.619	125.303	128.762
ENSGALG00010018137	NDUFB5	133.638	138.368	125.268	127.867
ENSGALG00010003925	SEC31A	140.639	133.461	125.261	119.549
ENSGALG00010009353	CD72	0	0	125.084	121.938
ENSGALG00010021346	RPS21	142.762	155.251	124.886	117.573
ENSGALG00010019319	ACTR3	125.774	124.106	124.883	124.702
ENSGALG00010007989	SPG7	229.251	234.274	124.745	126.703
ENSGALG00010019124	BMPER	119.063	115.066	124.714	123.76
ENSGALG00010020405	UBE2I	133.353	138.348	124.666	127.535
ENSGALG00010015161	GFPT2	122.922	120.415	124.499	123.551
ENSGALG00010006421	LMF2	148.135	149.041	124.472	125.522
ENSGALG00010002373	POSTN	451.273	448.329	124.4	130.258
ENSGALG00010011746	SOD1	144.494	141.995	124.314	125.344
ENSGALG00010010246	CLTB	173.848	176.188	124.279	125.046
ENSGALG00010022642	SEC13	119.759	125.783	124.222	121.354
ENSGALG00010028374	FDPS	168.677	171.515	123.894	129.336
ENSGALG00010027274	COPG1	135.381	132.996	123.828	127.595
ENSGALG00010023136	MDK	63.98	64.7293	123.631	121.075
ENSGALG00010025590	HRAS	197.009	195.866	123.559	127.862
ENSGALG00010016382	UGDH	125.025	126.119	123.427	121.411
ENSGALG00010005456	RPL7L1	128.401	134.159	123.375	121.508
ENSGALG00010016673	LRPAP1	119.218	127.032	122.864	129.386
ENSGALG00010029350	MRPL12	120.974	124.488	122.579	130.038
ENSGALG00010021438	GOT2	102.604	104.992	122.374	121.956
ENSGALG00010011477	SDC2	202.936	194.81	122.368	134.718
ENSGALG00010010014	GLUL	130.66	136.638	122.324	117.026
ENSGALG00010003273	NFIX	264.138	260.924	122.241	126.643
ENSGALG00010021452	SLC25A1	125.208	125.719	121.976	126.459
ENSGALG00010003068	BRD2	118.29	113.111	121.893	120.3
ENSGALG00010028577	CERS2	138.774	142.837	121.668	119.341
ENSGALG00010028048	S100A10	275.159	294.433	121.636	114.965
ENSGALG00010024527	ATP6V0B	97.3244	99.0412	121.593	121.047
ENSGALG00010001957	NDUFC2	115.447	112.95	121.507	120.671
ENSGALG00010008385	CTNNA1	188.446	184.695	121.486	117.656
ENSGALG00010020696	MOB1A	90.8063	85.7093	121.301	120.033
ENSGALG00010017332	FGFR1	189.734	191.9	121.208	122.257
ENSGALG00010029262	CLTC	120.979	119.851	121.165	114.072
ENSGALG00010006546	SMOC2	39.138	38.7953	121.048	123.752
ENSGALG00010013783	NDUFA10	121.786	130.689	121.041	122.24
ENSGALG00010000407	WSB2	159.201	156.406	120.384	123.592
ENSGALG00010020786	DDX19	116.01	116.556	120.303	118.536
ENSGALG00010023059	SELENOF	104.98	108.031	120.301	134.327
ENSGALG00010022650	NR1H3	125.339	130.429	120.203	112.222
ENSGALG00010018021	ATRN	142.171	138.744	120.156	106.837
ENSGALG00010027159	TMUB1	142.714	154.162	120.142	116.419
ENSGALG00010018885	EFEMP1	55.4104	50.7338	119.988	116.075
ENSGALG00010018698	MRPS16	119.079	107.957	119.895	117.811
ENSGALG00010005366	AUP1	141.915	129.539	119.776	121.944
ENSGALG00010009197	FH	131.66	135.327	119.773	111.823
ENSGALG00010023261	SNX1	122.544	125.86	119.696	120.105
ENSGALG00010024607	RARG	197.092	194.929	119.604	128.806
ENSGALG00010027576	GADD45B	168.077	169.231	119.365	126.361
ENSGALG00010008825	PPID	136.486	130.577	119.352	115.725
ENSGALG00010013815	SRXN1	105.834	104.689	119.312	128.955
ENSGALG00010014047	HM13	127.949	120.778	119.245	116.776
ENSGALG00010002150	EIF3A	152.059	152.739	119.223	115.386
ENSGALG00010002253	GK2	48.4751	47.3902	119.086	126.029
ENSGALG00010027543	TUBB4B	142.04	137.615	118.761	118.074
ENSGALG00010003110	BF1	168.146	159.256	118.421	120.387
ENSGALG00010010136	EPHX2	110.051	112.158	118.407	113.907
ENSGALG00010023114	UQCRHL	103.127	102.798	118.378	117.275
ENSGALG00010018756	EML4	69.2019	68.9458	118.178	113.735
ENSGALG00010000529	STIP1	138.854	130.624	118.028	120.916
ENSGALG00010016276	ACTR2	111.341	113.213	118.017	111.065
ENSGALG00010009277	ACTN4	193.251	192.724	117.892	117.609
ENSGALG00010017540	EIF4G1	110.268	105.466	117.791	117.287
ENSGALG00010015092	HSPE1	117.77	119.379	117.767	116.641
ENSGALG00010020141	THOC7	114.614	119.397	117.617	116.84
ENSGALG00010016118	EPRS	109.961	108.203	117.489	114.185
ENSGALG00010026213	AKR1A1	71.025	73.705	117.44	116.866
ENSGALG00010021358	MMP15	167.977	166.045	117.296	118.121
ENSGALG00010027307	JUND	90.1965	85.5577	117.255	123.962
ENSGALG00010010867	QSOX1	111.101	113.555	117.019	123.973
ENSGALG00010021382	TPRG1L	195.539	195.891	116.981	115.9
ENSGALG00010005077	C5H14orf1	144.201	145.263	116.629	118.9
ENSGALG00010016920	C1QA	0	0	116.443	110.883
ENSGALG00010017368	ERLIN2	120.899	124.801	116.423	115.787
ENSGALG00010025167	PTGES3	128.767	129.318	116.333	114.435
ENSGALG00010021116	FAM21C	129.014	126.015	116.18	114.243
ENSGALG00010029649	PSPH	84.8895	74.3355	116.118	106.847
ENSGALG00010019350	SAV1	223.343	226.235	116.09	111.174
ENSGALG00010024836	TXNDC12	103.783	105.69	115.946	115.877
ENSGALG00010026163	CTNND1	102.534	104.172	115.867	111.685
ENSGALG00010012190	CAST	143.773	145.281	115.848	112.792
ENSGALG00010012992	HARS1	121.857	120.466	115.514	111.845
ENSGALG00010021599	ARPC4	135.68	142.854	115.503	122.34
ENSGALG00010006207	.	143.93	146.388	115.439	128.728
ENSGALG00010028897	TMEM268	49.4867	50.224	115.397	114.208
ENSGALG00010020449	PRPF19	126.273	121.771	115.351	114.415
ENSGALG00010008918	PLAC9	291.599	292.109	115.29	120.146
ENSGALG00010027713	.	145.89	135.902	115.273	125.02
ENSGALG00010009336	LAMB1	36.0834	33.1625	115.191	109.232
ENSGALG00010017428	PSMA3	131.817	132.708	115.126	111.01
ENSGALG00010019006	.	134.275	133.24	115.108	114.268
ENSGALG00010020900	PDHB	130.085	135.556	115.014	115.063
ENSGALG00010028603	SH3GLB2	186.893	186.916	114.984	112.048
ENSGALG00010027041	MAPK14	103.448	105.548	114.915	116.043
ENSGALG00010022919	ACLY	105.098	105.589	114.864	106.503
ENSGALG00010025613	CDKN1A	135.325	139.441	114.7	115.661
ENSGALG00010010461	SLC7A5	49.6023	47.4765	114.674	105.032
ENSGALG00010027173	TLE5	166.182	163.803	114.611	109.81
ENSGALG00010029337	MYO1C	180.525	177.296	114.599	112.388
ENSGALG00010017870	RAB11A	120.669	117.57	114.27	115.785
ENSGALG00010012732	MGST1	64.0714	63.3976	114.26	117.109
ENSGALG00010029202	PSMD12	112.378	109.075	113.677	117.253
ENSGALG00010020576	AKR7L	135.477	127.625	113.668	111.208
ENSGALG00010008224	H3-IX	126.387	123.242	113.645	110.033
ENSGALG00010018724	RRBP1	160.469	161.204	113.643	107.908
ENSGALG00010010666	C12orf75	398.615	413.387	113.613	126.591
ENSGALG00010008690	YIF1B	131.484	130.194	113.425	114.546
ENSGALG00010010749	NCOA4	177.369	183.616	113.132	113.227
ENSGALG00010012714	RGS2	137.115	136.577	112.998	113.005
ENSGALG00010009344	ENPP2	181.294	172.337	112.886	112.455
ENSGALG00010017140	UQCRC2	108.44	111.52	112.853	109.789
ENSGALG00010013635	BCL6	54.6199	50.8364	112.823	105.83
ENSGALG00010024255	C27H17ORF105	310.952	301.754	112.768	119.381
ENSGALG00010021583	NFE2L1	163.192	156.713	112.572	110.341
ENSGALG00010009167	DCTN3	146.464	138.789	112.458	108.323
ENSGALG00010013071	.	336.27	338.101	112.425	110.265
ENSGALG00010003943	.	122.974	128.959	112.315	97.7151
ENSGALG00010023170	TCF12	166.503	161.765	111.944	113.199
ENSGALG00010016480	GPX3	279.502	282.737	111.763	109.554
ENSGALG00010019655	RTRAF	104.229	106.54	111.748	113.954
ENSGALG00010008188	VPS4A	139.356	140.119	111.658	109.204
ENSGALG00010016303	ATP5E	135.803	136.57	111.646	111.413
ENSGALG00010022667	PTEN	135.239	138.319	111.599	113.473
ENSGALG00010024839	PA2G4	105.329	105.933	111.594	118.828
ENSGALG00010016889	FUNDC2	121.529	122.277	111.532	108.61
ENSGALG00010006804	PSMA6	87.1107	82.7786	111.508	111.109
ENSGALG00010003804	PSME1	112.481	111.75	111.456	106.54
ENSGALG00010029273	SLC13A5	0.352495	0.365049	111.446	104.863
ENSGALG00010029696	SUMO2	139.154	144.429	111.319	116.978
ENSGALG00010002460	LAMTOR1	168.244	153.381	111.315	109.395
ENSGALG00010017667	SLC2A1	174.756	170.346	111.168	113
ENSGALG00010012061	AZIN1	118.209	121.37	111.162	113.332
ENSGALG00010003737	SRP72	130.791	127.067	111.055	115.03
ENSGALG00010006156	NFKBIZ	40.4765	41.0753	111.045	110.372
ENSGALG00010028127	MFSD12	33.3932	31.3512	110.968	103.36
ENSGALG00010027356	.	189.245	195.507	110.961	115.872
ENSGALG00010027614	LONP1	87.7678	88.1487	110.723	104.866
ENSGALG00010008075	SDHA	99.5443	104.042	110.576	112.796
ENSGALG00010010496	MRPL17	116.354	133.028	110.355	123.951
ENSGALG00010028201	.	122.282	135.065	110.3	116.408
ENSGALG00010010351	NAMPTP1	93.6898	95.023	110.251	116.414
ENSGALG00010017605	GFPT1	100.259	100.697	110.048	109.19
ENSGALG00010008729	TMEM254	82.4175	78.8366	109.909	113.556
ENSGALG00010029653	CCT6A	111.866	103.175	109.861	102.016
ENSGALG00010023930	SRPRA	70.1804	72.0463	109.664	104.246
ENSGALG00010019115	DBNL	127.754	130.47	109.605	111.701
ENSGALG00010024855	CAPRIN1	136.59	136.591	109.583	107.57
ENSGALG00010021695	FNBP4	141.833	137.733	109.505	117.44
ENSGALG00010022148	TALDO1	73.9688	77.4831	109.386	104.826
ENSGALG00010012315	ATP6V1E1	118.654	122.237	109.384	107.706
ENSGALG00010011080	EMP1	174.97	165.107	109.234	103.526
ENSGALG00010029339	PITPNA	112.859	110.498	109.006	106.493
ENSGALG00010014603	TSC22D4	92.8421	91.1725	108.748	111.779
ENSGALG00010023937	XBP1	115.709	116.148	108.723	113.365
ENSGALG00010020377	TMEM230	96.262	93.8237	108.717	102.072
ENSGALG00010018852	NDUFB10	110.094	110.006	108.679	104.602
ENSGALG00010005564	TM9SF2	124.604	124.367	108.628	122.125
ENSGALG00010018319	STUB1	106.098	111.453	108.614	109.558
ENSGALG00010023927	KPNB1	116.975	116.146	108.59	104.054
ENSGALG00010027741	RAB11B	162.405	160.43	108.266	110.321
ENSGALG00010021719	BHLHE40	116.944	120.509	108.031	105.453
ENSGALG00010008498	.	209.814	212.303	108.013	115.383
ENSGALG00010028543	ANP32B	101.53	100.031	107.998	108.022
ENSGALG00010011871	CCT2	102.664	100.972	107.936	105.667
ENSGALG00010026305	ATP5MC1	101.563	98.0942	107.612	109.955
ENSGALG00010015676	TGM2	72.5602	70.111	107.611	106.363
ENSGALG00010000340	NAA10	99.7165	112.622	107.561	99.8389
ENSGALG00010028198	UCK1	164.514	169.588	107.426	104.591
ENSGALG00010018033	COQ8A	112.939	113.127	107.388	107.064
ENSGALG00010006739	VCAN	71.8891	68.4273	107.377	101.011
ENSGALG00010019991	EIF3B	132.089	129.849	107.206	107.194
ENSGALG00010020261	SSU72	79.7044	84.585	107.19	102.655
ENSGALG00010022608	P3H4	164.232	156.332	107.133	110.839
ENSGALG00010024566	MTSS2	199.717	199.393	107.011	109.103
ENSGALG00010020754	SLC25A20	131.075	137.891	106.902	104.011
ENSGALG00010023830	AGFG1	85.2313	85.383	106.769	106.094
ENSGALG00010017290	DACT1	118.239	121.708	106.706	110.387
ENSGALG00010005283	ATP5C1	108.573	110.284	106.53	108.025
ENSGALG00010000783	DAP	162.614	159.1	106.337	105.228
ENSGALG00010028153	MANF	118.481	118.172	106.312	106.005
ENSGALG00010017018	HP1BP3	156.545	154.904	106.269	100.13
ENSGALG00010014080	MYO1B	166.026	159.52	106.254	102.288
ENSGALG00010027168	SSBP4	162.836	166.184	106.024	110.724
ENSGALG00010029607	ZNF207	120.506	107.927	105.667	104.261
ENSGALG00010021847	P3H1	129.684	131.663	105.231	103.283
ENSGALG00010017415	HDAC1	105.939	103.669	105.1	98.929
ENSGALG00010029693	HN1	132.836	136.96	105.09	102.818
ENSGALG00010016879	RNF130	63.0105	63.5045	104.952	104.743
ENSGALG00010009542	WDR1	124.727	122.014	104.82	109.987
ENSGALG00010021401	PDAP1	110.872	104.383	104.688	101.842
ENSGALG00010018561	ACTR1A	139.064	138.979	104.658	101.28
ENSGALG00010007485	CTSC	65.3738	67.4419	104.589	100.839
ENSGALG00010022202	CX3CL1	134.434	131.653	104.553	99.7455
ENSGALG00010007658	BIRC2	58.5385	57.0334	104.341	101.05
ENSGALG00010006748	FAM177A1	100.375	103.137	104.271	110.558
ENSGALG00010024644	EIF6	95.9283	94.6919	104.25	104.309
ENSGALG00010029399	PRKAR1A	103.783	102.498	104.237	104.701
ENSGALG00010028190	ILF2	109.492	108.625	103.821	103.542
ENSGALG00010001104	MBNL1	121.908	118.875	103.815	105.435
ENSGALG00010012772	TOMM22	118.384	107.325	103.748	106.216
ENSGALG00010010635	ALDH9A1	68.1344	68.3569	103.713	100.69
ENSGALG00010027663	COPA	103.938	103.167	103.652	99.0095
ENSGALG00010022808	PSMA7	91.6795	95.805	103.613	100.856
ENSGALG00010024933	CS	89.3253	89.044	103.258	104.972
ENSGALG00010003933	TECR	114.799	110.195	102.975	104.109
ENSGALG00010028174	GMPPB	106.328	110.241	102.718	109.148
ENSGALG00010021751	MTCH2	89.8081	92.2381	102.595	97.7461
ENSGALG00010027457	CAPZA1	98.6354	99.6712	102.573	97.4057
ENSGALG00010000555	OTUB1	115.619	125.406	102.531	106.432
ENSGALG00010012431	LAMP2	167.898	159.837	102.405	105.615
ENSGALG00010007983	RCHY1	106.531	109.532	102.297	103.291
ENSGALG00010006359	SGK1	122.433	117.827	102.241	109.846
ENSGALG00010023811	MRPL44	99.2841	98.142	101.975	109.248
ENSGALG00010022284	.	226.891	211.785	101.932	101.451
ENSGALG00010015142	HNRNPAB	116.41	119.812	101.878	99.4816
ENSGALG00010008971	ANXA11	182.216	191.483	101.737	98.7548
ENSGALG00010005472	PFKP	112.766	111.161	101.686	106.313
ENSGALG00010027965	ACAD9	108.561	110.206	101.685	96.6328
ENSGALG00010020619	QARS	114.338	110.567	101.624	100.073
ENSGALG00010003299	RAD23A	102.339	97.9377	101.465	102.138
ENSGALG00010015046	PSMB2	107.422	105.328	101.404	97.2022
ENSGALG00010007863	AvBD1	3.13789	3.39737	101.312	88.6584
ENSGALG00010025245	RAP1A	78.4449	85.0814	100.983	103.188
ENSGALG00010029742	TAX1BP3	114.926	123.701	100.943	107.214
ENSGALG00010023228	GORASP2	106.561	107.147	100.849	101.175
ENSGALG00010006816	.	10.2456	9.29455	100.565	90.0779
ENSGALG00010012303	CA9	149.63	138.818	100.5	98.9842
ENSGALG00010025573	CLMP	150.5	149.496	100.466	96.5687
ENSGALG00010027981	CNN2	117.305	118.614	100.437	102.808
ENSGALG00010013402	MARCKS	212.191	210.86	100.183	112.113
ENSGALG00010017163	CDV3	109.378	112.486	100.175	99.6131
ENSGALG00010012382	SH3PXD2B	183.72	173.966	100.172	98.7559
ENSGALG00010017738	NDUFS5	104.346	105.767	100.063	100.008
ENSGALG00010029705	GRB2	83.4166	85.0102	100.023	92.2541
ENSGALG00010027902	UBE2Q1	108.53	106.197	99.9567	105.093
ENSGALG00010014076	PRRX1	96.7776	102.003	99.9532	96.8849
ENSGALG00010023888	CTH	105.087	101.424	99.9155	106.235
ENSGALG00010024581	RARA	119.36	118.21	99.8755	97.5213
ENSGALG00010018399	ABHD12	96.6333	95.5678	99.8436	97.5208
ENSGALG00010001185	PTPN2	49.648	48.5526	99.3445	97.1923
ENSGALG00010019811	UBXN4	91.172	100.128	99.329	100.77
ENSGALG00010022885	M6PR	118.228	123.442	99.2761	94.5892
ENSGALG00010021387	SLC2A14	51.8059	49.4984	99.1267	100.014
ENSGALG00010025355	STAT6	97.9216	98.4452	99.0056	102.358
ENSGALG00010027276	.	173.638	170.849	98.9366	95.3805
ENSGALG00010027136	MAPKAPK2	72.5722	70.9463	98.8006	95.1441
ENSGALG00010021947	CDK2AP2	85.9045	94.1318	98.7831	102.037
ENSGALG00010003154	MTFR1	103.493	100.85	98.5398	99.4016
ENSGALG00010020989	MAPK4	162.267	161.867	98.4207	96.6196
ENSGALG00010022256	PSMC3	129.108	132.41	98.3704	93.208
ENSGALG00010006134	K123	3.06295	2.75645	98.1613	91.5167
ENSGALG00010020624	MINOS1	142.147	144.462	98.0259	94.8897
ENSGALG00010028078	LAMTOR2	165.531	164.745	97.8503	99.7739
ENSGALG00010027698	FAM120A	127.395	124.872	97.8306	95.1906
ENSGALG00010008850	CYSTM1	68.7412	66.5874	97.8071	98.1991
ENSGALG00010013386	ITGAV	110.272	109.347	97.7167	100.883
ENSGALG00010019716	VEGFA	85.7772	79.9035	97.4259	99.9039
ENSGALG00010025799	SC5D	146.596	145.35	97.4099	92.0918
ENSGALG00010026438	TOMM6	107.987	110.934	97.3638	100.628
ENSGALG00010013893	CSNK2A1	104.155	100.421	96.9909	89.9444
ENSGALG00010030004	FLOT2	79.2585	74.9672	96.8601	95.7489
ENSGALG00010024146	CDKN1C	72.7152	71.5142	96.8359	98.2764
ENSGALG00010012633	USP18	108.849	113.047	96.821	94.8665
ENSGALG00010013332	LUM	205.544	203.383	96.8177	100.349
ENSGALG00010006005	.	88.3686	96.4321	96.8131	98.651
ENSGALG00010017791	CCNL2	101.67	100.421	96.7918	106.223
ENSGALG00010009125	CD72L1	0	0	96.7808	98.799
ENSGALG00010027174	SHISA5	44.6927	45.2594	96.6618	100.537
ENSGALG00010005769	TFG	126.852	124.65	96.6193	96.7973
ENSGALG00010003214	PRDX4	114.798	112.709	96.5719	94.7622
ENSGALG00010024873	HYOU1	90.0919	88.0983	96.4054	89.7175
ENSGALG00010028101	MRPL54	118.495	110.622	96.2887	102.903
ENSGALG00010001761	ELOB	114.194	118.138	96.2614	107.01
ENSGALG00010021381	DNAJB2	78.442	77.5955	96.2548	94.9789
ENSGALG00010023991	TSPAN3	110.495	108.992	95.9784	96.9288
ENSGALG00010005262	.	130.279	135.113	95.947	97.6157
ENSGALG00010021320	SLC6A6	85.6258	84.146	95.8336	87.9585
ENSGALG00010013183	CLTA	297.104	283.514	95.7674	94.6339
ENSGALG00010018008	ABCF3	98.6439	89.2879	95.6837	96.3463
ENSGALG00010018519	OGDH	98.628	101.894	95.6082	96.2666
ENSGALG00010021237	FSCN1	68.806	67.9515	95.5696	93.4609
ENSGALG00010028328	HNRNPM	108.967	105.015	95.3881	96.4862
ENSGALG00010003921	COLEC12	140.942	144.527	95.3662	93.3282
ENSGALG00010027419	PTBP1	108.553	107.362	95.3244	92.3802
ENSGALG00010007162	.	32.3319	31.7579	95.295	94.845
ENSGALG00010014994	.	177.619	177.33	95.1155	88.3621
ENSGALG00010024368	DPAGT1	89.3079	88.7473	94.9263	93.4092
ENSGALG00010024634	.	158.084	147.919	94.7396	98.7397
ENSGALG00010011685	NDUFA2	117.209	126.559	94.7127	92.8909
ENSGALG00010022196	PLXNA1	195.08	189.077	94.6437	90.2713
ENSGALG00010005534	.	124.074	120.594	94.6062	95.2022
ENSGALG00010020994	DHCR7	75.6911	78.9738	94.5428	91.6557
ENSGALG00010018582	RCC2	109.886	108.503	94.4168	94.3838
ENSGALG00010010100	IRF2BP2	93.0651	94.1082	94.1589	99.7112
ENSGALG00010020304	ZFP36L2	181.645	179.24	94.1131	99.0009
ENSGALG00010009562	HADHB	119.397	114.997	94.1073	95.1977
ENSGALG00010022997	ARHGAP1	148.157	144.757	94.0764	91.5789
ENSGALG00010000150	B3GAT3	96.2422	102.073	93.9536	96.5741
ENSGALG00010023102	RNF10	96.5688	99.1311	93.9157	88.0445
ENSGALG00010029646	MRPS17	114.179	116.293	93.9108	97.5294
ENSGALG00010009085	PAF1	113.966	112.734	93.8479	98.3245
ENSGALG00010024848	ESYT1	119.502	117.842	93.7369	97.0207
ENSGALG00010022044	PXMP4	64.6852	66.3966	93.6518	89.2661
ENSGALG00010014614	GHR	199.947	203.303	93.6425	98.1056
ENSGALG00010012997	UBE2A	108.091	110.513	93.5872	99.2549
ENSGALG00010026252	ENO2	120.186	113.963	93.5336	93.5147
ENSGALG00010022478	ATP6V1A	125.616	122.174	93.3642	91.7644
ENSGALG00010001143	CDKN2A	94.5905	95.148	93.2398	90.1294
ENSGALG00010022034	.	138.78	135.975	93.2208	93.5056
ENSGALG00010020399	ATP13A2	46.0391	45.1154	93.2051	97.1258
ENSGALG00010024786	PDCD5	121.951	121.51	93.157	97.4669
ENSGALG00010001570	SMPD1	122.748	124.802	93.139	99.0316
ENSGALG00010021165	PTRF	244.804	240.097	93.073	93.008
ENSGALG00010003248	MRI1	103.937	95.8179	93.027	92.8953
ENSGALG00010019803	FAH	24.4448	24.0409	92.9431	90.5742
ENSGALG00010001725	MTA2	90.2926	94.9283	92.8514	90.8192
ENSGALG00010020311	SGPL1	61.9938	62.45	92.7449	94.2353
ENSGALG00010027674	TREM2	0	0.0331446	92.6634	82.1003
ENSGALG00010015874	CLIC4	172.862	172.428	92.6537	88.2812
ENSGALG00010027218	IARS1	72.21	73.5033	92.5469	92.0235
ENSGALG00010020090	MORF4L2	130.47	126.176	92.3622	97.4043
ENSGALG00010016624	MDH1	87.5671	89.9027	92.2739	93.7681
ENSGALG00010001585	CHN2	51.7113	49.7527	92.265	101.659
ENSGALG00010016312	MECR	50.507	52.8901	92.2293	97.8112
ENSGALG00010013389	NAP1L1	84.1686	87.0324	92.1873	95.0346
ENSGALG00010006111	WBP1	211.779	213.132	92.1832	102.413
ENSGALG00010023879	EI24	74.0901	74.6355	92.1668	88.0555
ENSGALG00010009948	WBP2NL	117.156	119.578	92.1288	89.1305
ENSGALG00010018309	DPYSL2	249.441	242.472	92.0888	92.8361
ENSGALG00010019972	PPP1CB	127.926	129.175	92.0618	97.6834
ENSGALG00010002235	MXRA5	7.91519	7.94314	91.9747	84.8918
ENSGALG00010016502	YIPF5	101.924	102.986	91.9359	99.8556
ENSGALG00010029525	SLC38A10	91.4448	92.4257	91.8363	85.1276
ENSGALG00010028442	CHTOP	92.5405	94.7875	91.7324	87.6141
ENSGALG00010007586	MMP7	1.93143	2.06634	91.6725	86.8613
ENSGALG00010024356	PARL	96.9579	100.024	91.6532	89.0647
ENSGALG00010026091	DTX4	57.7129	62.7061	91.5073	91.2429
ENSGALG00010019282	IGFBP2	118.687	117.317	91.2729	90.5139
ENSGALG00010013004	UAP1	73.1078	72.846	91.2729	90.2699
ENSGALG00010027922	SHC1	90.256	88.1664	91.2191	91.0055
ENSGALG00010007184	VGLL3	38.1171	41.9386	91.0872	85.8479
ENSGALG00010016905	C1QC	0	0	91.0439	89.8897
ENSGALG00010014677	HNRNPK	91.8888	90.5218	91.0186	91.5656
ENSGALG00010025327	TMEM59	106.009	102.134	90.6766	97.3655
ENSGALG00010001164	KPNA4	105.51	110.079	90.6415	96.0012
ENSGALG00010015752	.	143.755	140.244	90.5357	95.5563
ENSGALG00010024143	UBE2Q2	96.8744	96.7872	90.3799	90.9553
ENSGALG00010013910	ADIPOR2	123.498	121.154	90.316	85.2458
ENSGALG00010011212	NCKAP1	85.5172	85.7343	90.2981	87.2016
ENSGALG00010018032	ERO1A	61.0285	61.5743	90.1406	86.6811
ENSGALG00010018338	PDCD6IP	124.737	130.136	90.0834	86.3544
ENSGALG00010012744	ARL4C	69.0441	71.0919	89.9594	83.5985
ENSGALG00010009280	HSD17B4	108.034	108.426	89.7781	87.4858
ENSGALG00010001482	TRA2A	119.63	119.359	89.6658	93.5839
ENSGALG00010020626	MORN4	152.277	146.46	89.5853	91.5933
ENSGALG00010027203	HSD11B1	6.34091	6.35492	89.5275	84.3236
ENSGALG00010013977	SLC38A2	105.612	103.556	89.4943	101.887
ENSGALG00010006653	CFL2	126.905	129.883	89.3523	90.7005
ENSGALG00010021642	NPTN	84.8849	87.1704	89.3289	87.448
ENSGALG00010012848	SERINC1	111.713	112.947	89.2654	91.227
ENSGALG00010017789	IMMT	79.4075	77.1129	89.232	88.7419
ENSGALG00010013116	TARS	73.8588	70.664	89.1673	88.6006
ENSGALG00010021243	DYL1	98.3892	102.507	89.075	88.2921
ENSGALG00010028440	PSMB7	99.7336	97.4407	89.0683	87.6146
ENSGALG00010027926	CKS1B	78.398	90.9073	89.0585	95.8229
ENSGALG00010024551	RNF11	65.6304	65.891	89.0325	89.3035
ENSGALG00010023238	NUCB2	70.3394	71.865	88.8121	93.6446
ENSGALG00010019040	HMGN5	66.2812	63.766	88.7363	92.1538
ENSGALG00010023350	ZNRF1	98.6917	94.8996	88.614	91.3389
ENSGALG00010018440	MEA1	173.305	171.45	88.6106	92.02
ENSGALG00010023613	COPB1	88.1358	84.4985	88.4832	85.664
ENSGALG00010022144	SNTA1	207.966	219.713	88.4629	95.3785
ENSGALG00010012032	.	126.129	131.637	88.378	96.7845
ENSGALG00010019546	HSD17B12	102.846	100.29	88.2654	90.2582
ENSGALG00010020336	OSBP	117	110.684	88.2078	93.0113
ENSGALG00010014728	INTS13	87.413	84.4119	88.1962	89.2478
ENSGALG00010001895	P4HA3	74.3831	73.8731	88.106	89.9095
ENSGALG00010028590	.	77.7735	79.3452	88.0988	87.0415
ENSGALG00010027339	LAMTOR5	102.319	100.378	88.008	86.454
ENSGALG00010001123	CP	9.84699	10.6413	87.9682	79.7403
ENSGALG00010029336	SYNGR2	103.04	101.934	87.9596	84.9383
ENSGALG00010025458	BCAS2	139.768	129.328	87.9395	92.7107
ENSGALG00010002398	.	8.72905	6.22586	87.8665	82.3612
ENSGALG00010007169	QPCT	58.7638	56.0239	87.8356	88.6065
ENSGALG00010009842	PHETA2	141.935	141.038	87.7973	80.6192
ENSGALG00010017485	LBH	132.81	133.385	87.7728	87.6422
ENSGALG00010003795	LCP1	1.65706	1.78294	87.528	84.2949
ENSGALG00010021400	B4GALT2	124.373	124.805	87.3979	86.659
ENSGALG00010009654	NDUFA12	103.443	103.043	87.359	87.3328
ENSGALG00010029617	POR	108.354	105.545	87.3134	84.1775
ENSGALG00010017803	.	61.8009	62.7206	87.1249	83.6799
ENSGALG00010014031	RPL22L1	80.1531	72.7564	87.0979	83.5841
ENSGALG00010018301	.	94.8827	108.348	87.0811	87.4015
ENSGALG00010023208	BACE1	101.918	101.99	87.0015	79.1721
ENSGALG00010010994	NAA20	116.902	112.07	86.9165	89.8099
ENSGALG00010006252	COX7C	77.6349	79.5294	86.675	90.9015
ENSGALG00010015016	ARGLU1	133.92	132.944	86.6207	99.9175
ENSGALG00010010379	SLC35F6	69.5225	67.7076	86.6182	82.6006
ENSGALG00010020954	PLIN1	414.425	412.408	86.4769	94.1496
ENSGALG00010008318	ADPRH	114.435	108.993	86.4531	82.7623
ENSGALG00010016350	CASC4	102.663	105.267	86.4269	89.2519
ENSGALG00010003674	AKIRIN2	65.9661	65.3351	86.4149	82.2696
ENSGALG00010018011	LIPA	93.2139	90.0693	86.3645	88.014
ENSGALG00010024793	FKBP4	93.0837	94.97	86.1015	89.5875
ENSGALG00010010061	CYP2D6	261.517	257.009	86.0959	83.5432
ENSGALG00010013412	COMMD7	95.1698	102.157	86.0515	80.4681
ENSGALG00010018010		94.972	98.0149	86.0343	79.3824
ENSGALG00010028898	TNFSF15	6.63573	6.77499	85.9716	78.142
ENSGALG00010028599	VPS72	101.128	102.178	85.6704	93.3025
ENSGALG00010020179	PSMD6	101.659	99.1753	85.6681	86.7916
ENSGALG00010014729	MRPS15	99.5013	100.975	85.6542	83.9845
ENSGALG00010015983	CNOT7	90.9755	100.937	85.6411	88.624
ENSGALG00010015388	PSMD1	82.4285	83.8954	85.6335	79.211
ENSGALG00010009557	CIDEC	199.728	203.365	85.6314	91.1873
ENSGALG00010024662	MOB2	85.8232	89.2089	85.6216	85.2828
ENSGALG00010008128	RARS	94.5335	91.8327	85.5984	89.4808
ENSGALG00010010984	MAT1A	33.9633	33.5214	85.5815	83.3604
ENSGALG00010019878	MCFD2	97.7276	101.098	85.2316	93.7758
ENSGALG00010028905	COLGALT1	153.727	157.953	85.0532	88.7921
ENSGALG00010017707	AK2	77.994	81.4476	85.0196	88.0692
ENSGALG00010020556	EMC1	91.0707	91.3725	84.9466	83.7831
ENSGALG00010027995	POLR2E	67.1089	67.7424	84.9454	84.5272
ENSGALG00010009508	TOMM20	96.3755	95.1195	84.9247	85.9362
ENSGALG00010023144	C11orf58	99.095	102.247	84.8661	90.3103
ENSGALG00010010748	SF3B1	108.702	110.093	84.8613	86.553
ENSGALG00010028066	.	176.158	169.068	84.7075	92.2879
ENSGALG00010022315	.	98.0084	101.82	84.3264	84.4238
ENSGALG00010018593	LGALS3	87.2722	89.1389	84.3115	82.0137
ENSGALG00010000153	NF2	108.044	111.437	84.2552	84.7815
ENSGALG00010016543	TCEA3	102.482	103.196	84.2146	90.7984
ENSGALG00010024321	UBE2L3	75.8834	78.5484	84.1451	87.6273
ENSGALG00010023380	USP5	110.381	103.336	84.086	80.2524
ENSGALG00010020952	GNG5	89.207	92.6028	84.0759	86.3396
ENSGALG00010016197	SNRPN	85.9249	91.9834	83.9951	75.5335
ENSGALG00010019614	MICALL2	27.2058	26.0558	83.967	84.1948
ENSGALG00010024840	BTF3L4	88.0774	89.9137	83.8852	88.6536
ENSGALG00010014334	HMGCS1	115.228	116.448	83.8423	85.4455
ENSGALG00010000054	VPS33B	106.751	98.0426	83.816	83.0666
ENSGALG00010026232	PSMC5	88.1609	86.1952	83.8066	85.9413
ENSGALG00010027444	SELENBP1	110.015	105.294	83.6037	82.6159
ENSGALG00010002393	GPM6B	158.972	158.651	83.5943	82.8935
ENSGALG00010000592	CCT5	86.0116	84.5466	83.4583	85.6767
ENSGALG00010021245	ZFAND3	101.33	105.647	83.3384	81.5726
ENSGALG00010005146	TGFB3	253.473	250.747	83.32	78.6733
ENSGALG00010014795	THRAP3	107.293	105.002	83.0851	84.1414
ENSGALG00010015533	PSAT1	53.9076	54.2669	83.0332	87.7516
ENSGALG00010000140	SEPHS3	115.045	108.928	83.0211	92.4462
ENSGALG00010017250	COL16A1	136.64	133.363	82.967	88.705
ENSGALG00010022199	RBM23	97.1444	101.703	82.9033	84.7464
ENSGALG00010006001	NOP56	100.036	102.294	82.8989	90.1616
ENSGALG00010018209	GMPPA	92.9845	93.9784	82.8537	83.3286
ENSGALG00010021670	BLCAP	84.4334	85.3714	82.7319	81.0112
ENSGALG00010015097	MFSD2A	77.8318	76.781	82.7086	82.1169
ENSGALG00010011977	GATD3A	94.4923	94.3729	82.706	84.2611
ENSGALG00010029284	CYTH1	91.1196	88.368	82.6972	83.6793
ENSGALG00010002628	TRIM7.2	90.7846	92.0677	82.3965	79.73
ENSGALG00010013227	CITED4	28.9153	29.9478	82.3046	79.2673
ENSGALG00010029355	MCRIP1	117.094	116.536	82.1467	81.7897
ENSGALG00010023476	SCAMP2	84.78	84.6758	82.1114	83.2366
ENSGALG00010029410	VTN	81.3134	81.2271	81.931	81.6646
ENSGALG00010020374	PCNA	99.5903	91.3587	81.6306	80.7935
ENSGALG00010029759	ALDH3A2	113.1	115.81	81.5083	76.1023
ENSGALG00010025968	FADS2	89.7546	89.1911	81.3357	75.2306
ENSGALG00010009647	GALNT2	66.0615	66.0661	81.2884	83.7381
ENSGALG00010003793	TRAM1L1	80.3932	81.8529	81.0425	81.2283
ENSGALG00010023443	.	69.8555	71.9848	80.9742	74.9212
ENSGALG00010024151	LEPROT	123.52	122.025	80.972	85.5045
ENSGALG00010027715	NINJ1	40.2886	41.0164	80.9671	80.6758
ENSGALG00010020497	OSBPL11	135.619	134.448	80.9353	82.7398
ENSGALG00010011751	ZNF706	92.0745	92.5027	80.8202	85.4974
ENSGALG00010019772	.	80.0275	74.3073	80.799	84.1551
ENSGALG00010029663	GUSB	46.2586	44.9454	80.7817	75.2815
ENSGALG00010010885		88.4921	91.7784	80.7423	84.161
ENSGALG00010019246	IL17RC	116.615	122.218	80.7262	85.6722
ENSGALG00010002177	FBXO9	79.7123	77.4252	80.6113	83.1131
ENSGALG00010029216	RAB34	84.5255	83.7142	80.586	82.8896
ENSGALG00010018491	TIA1	114.689	114.694	80.5249	81.9385
ENSGALG00010017739	MRPL20	87.7988	88.2369	80.5187	79.6295
ENSGALG00010029567	IFT20	100.693	108.187	80.5062	90.0477
ENSGALG00010011431	DRAM1	11.5742	10.9361	80.3528	86.9111
ENSGALG00010021087	THBS1	134.132	130.381	80.3297	77.0959
ENSGALG00010000341	EWSR1	101.118	93.5763	80.3198	76.6516
ENSGALG00010028130	TMEM115	92.7209	88.981	80.2687	84.8039
ENSGALG00010018864	ABCA3	142.638	142.594	80.2379	73.3121
ENSGALG00010021414	BUD31	80.6736	78.9303	80.1671	77.3085
ENSGALG00010023164	NKIRAS2	113.983	117.529	80.1485	79.8785
ENSGALG00010021791	PLEKHM2	83.9996	83.5496	80.0908	78.1936
ENSGALG00010013531	ARSI	17.0294	15.2713	80.068	77.0524
ENSGALG00010000587	.	9.21163	20.7257	80.0615	85.7665
ENSGALG00010009326	DLD	65.4478	67.9555	80.0224	79.3824
ENSGALG00010000457	CATSPER4	135.317	131.414	79.9638	79.2671
ENSGALG00010018556	MRPL2	93.983	86.908	79.9601	83.3497
ENSGALG00010005831	SEC61A2	58.0735	56.0037	79.947	80.8945
ENSGALG00010004137	CROT	80.1614	81.2421	79.9176	80.3867
ENSGALG00010010226	BICC1	61.9374	58.6251	79.9	87.2066
ENSGALG00010024798	FBXO45	83.1451	84.4645	79.8994	86.1567
ENSGALG00010028009	RRP9	68.5103	75.7015	79.8993	88.6222
ENSGALG00010008327	TGFB1	98.039	103.744	79.8864	75.6533
ENSGALG00010007984	EIF3H	134.219	138.467	79.8857	78.1592
ENSGALG00010013627	MYCBP	89.5159	88.6107	79.878	80.2347
ENSGALG00010017610	PSMC1	77.9584	78.4097	79.8664	75.1394
ENSGALG00010016683	RBM22	95.3848	92.4274	79.8077	77.0242
ENSGALG00010028761	CTSS	18.4892	23.0143	79.7693	76.2024
ENSGALG00010000060	HYPK	75.6725	79.6376	79.6026	78.4629
ENSGALG00010017441	SPSB1	55.7314	58.8576	79.5331	77.211
ENSGALG00010025292	ATP1A1	82.5449	80.6915	79.4613	72.5087
ENSGALG00010028900	TNC	187.404	177.508	79.3556	74.0152
ENSGALG00010013409	DAB2	172.458	172.078	79.3436	78.9585
ENSGALG00010001132	SELENOT	89.8083	91.8587	79.3343	86.7971
ENSGALG00010027211	HDGFRP2	79.8153	81.8024	79.3272	80.9285
ENSGALG00010017256	CARHSP1	41.5854	44.5478	79.1646	84.0653
ENSGALG00010011441	CD99L2	92.1892	89.2855	78.9081	75.777
ENSGALG00010028110	COQ4	94.6434	91.6407	78.7177	77.8007
ENSGALG00010000395	.	79.0383	86.4236	78.5668	71.754
ENSGALG00010003066	.	126.676	126.069	78.5512	80.3905
ENSGALG00010019810	ZFAND6	82.4705	80.5347	78.5278	81.625
ENSGALG00010023664	SLC6A9	47.7252	45.2183	78.4883	78.4853
ENSGALG00010028512	NDUFA13	88.2977	92.5067	78.3494	84.3185
ENSGALG00010019371	TMEM87A	83.4674	82.9344	78.29	77.9825
ENSGALG00010017226	PEF1	106.136	107.496	78.2461	76.7033
ENSGALG00010028076	ST6GALNAC6	122.353	120.274	78.1756	76.3441
ENSGALG00010021158	ACTG1	105.111	103.351	78.1106	71.5054
ENSGALG00010025147	COX17	75.8215	88.0462	78.0413	83.8544
ENSGALG00010001501	CAPZA2	99.1511	101.537	77.9431	81.5234
ENSGALG00010014066	BCL2L1	62.027	64.9207	77.7659	72.6121
ENSGALG00010027927	.	106.605	107.983	77.695	74.0066
ENSGALG00010012945	CLINT1	103.644	102.791	77.5821	78.1425
ENSGALG00010001271	.	87.9233	92.501	77.5165	86.0977
ENSGALG00010025986	RAB3IL1	87.6624	89.2721	77.4943	76.34
ENSGALG00010013452	LSS	135.923	137.049	77.4919	78.3806
ENSGALG00010022525	ISCU	79.8023	79.9977	77.4613	74.9943
ENSGALG00010027324	PIK3R2	148.118	144.133	77.3159	75.215
ENSGALG00010017866	RALA	111.518	111.207	77.2952	81.3491
ENSGALG00010005416	PPP3CA	109.678	109.747	77.2909	81.9833
ENSGALG00010024974	CD44	31.5557	29.9333	77.2712	75.5096
ENSGALG00010005498	SMO	97.807	97.9416	77.2372	72.1273
ENSGALG00010028042	DPP7	65.4902	60.7685	77.1991	81.1703
ENSGALG00010004352	CHMP2A	75.8446	78.2259	77.172	76.6802
ENSGALG00010023362	GADD45A	164.008	165.528	77.1029	78.5701
ENSGALG00010013828	PTN	135.204	132.143	77.0808	77.7858
ENSGALG00010025161		83.1312	89.8985	77.0053	80.7553
ENSGALG00010023693	SRSF11	94.8663	94.5769	76.7935	80.9224
ENSGALG00010013890	SFPQ	123.501	117.459	76.7423	76.9431
ENSGALG00010020918	.	3.00258	2.95155	76.6919	66.4487
ENSGALG00010017433	RNPS1	99.7575	102.992	76.6912	76.3051
ENSGALG00010027151	C19orf70	74.5229	70.9091	76.688	83.1864
ENSGALG00010027862	.	91.3339	78.3869	76.6688	71.7089
ENSGALG00010000303	.	72.6022	77.9248	76.5153	76.5474
ENSGALG00010007896	TIMMDC1	101.435	102.379	76.464	75.8698
ENSGALG00010028561	SET	82.3431	80.9076	76.4427	79.2907
ENSGALG00010013323	NOTCH2	97.1343	95.9023	76.3878	70.922
ENSGALG00010024778	RAB5B	85.5719	83.5248	76.3523	76.0498
ENSGALG00010001422	AP1S1	95.283	93.4213	76.2755	76.8834
ENSGALG00010000646	.	89.931	75.8325	76.1533	77.5159
ENSGALG00010025357	OLFML3	122.296	121.746	76.1358	79.7278
ENSGALG00010021480	.	118.279	122.085	76.1017	76.6843
ENSGALG00010017499	SNRPD1	72.4942	82.1712	76.0736	76.8613
ENSGALG00010000564	NAA40	80.641	81.5556	76.0619	78.7431
ENSGALG00010023165	CSNK2A2	87.6593	83.0322	76.0467	75.0087
ENSGALG00010010959	TMEM263	78.7239	78.6103	75.9505	74.1109
ENSGALG00010014082	HNRNPR	92.8615	92.41	75.8261	83.0629
ENSGALG00010022122	PSMB3	79.2015	79.2262	75.8197	77.8325
ENSGALG00010020138	.	104.474	104.555	75.7932	78.919
ENSGALG00010001752	ARRB1	76.4301	72.9695	75.7881	73.2585
ENSGALG00010001941	IL6	0.491328	0.647599	75.6759	82.2054
ENSGALG00010024641	TRA2B	97.4821	96.3909	75.646	76.9897
ENSGALG00010029148	RALGDS	120.777	117.541	75.572	72.9059
ENSGALG00010027268	UQCRC1	69.6045	72.0914	75.5355	75.9592
ENSGALG00010018022	XPO6	131.159	128.889	75.2867	76.7714
ENSGALG00010028740	DAZAP1	70.0989	70.6905	75.2851	80.5432
ENSGALG00010013566	.	87.9872	81.0189	75.2822	79.407
ENSGALG00010009600	LRRC17	128.887	127.846	75.2358	78.298
ENSGALG00010001409	GPNMB	1020.83	1004.72	75.2107	75.0914
ENSGALG00010001191	TOMM5	84.2844	86.4531	75.2054	71.3488
ENSGALG00010024413	AMFR	74.5135	76.3971	75.133	74.8206
ENSGALG00010024035	OSBPL5	84.8976	83.477	75.1195	71.3914
ENSGALG00010011434	NPL	89.6182	95.3878	75.1052	73.1175
ENSGALG00010010991	C2CD2	41.0088	39.5965	75.0481	72.2018
ENSGALG00010014611	TMEM189	70.5917	76.5623	74.9979	80.5193
ENSGALG00010022216	ROMO1	103.533	99.3971	74.944	75.8819
ENSGALG00010001198	IFRD1	94.429	95.2106	74.8856	76.9572
ENSGALG00010018604	FAM43A	45.8709	45.7631	74.8463	73.9238
ENSGALG00010023080	MCRS1	80.437	88.4461	74.8105	74.9553
ENSGALG00010021390	GSTO2	22.7577	22.3492	74.7397	67.2009
ENSGALG00010023369	ACE	73.2496	73.9578	74.5853	74.9526
ENSGALG00010006175	IL2RA	0	0	74.5774	65.1655
ENSGALG00010019572	NFKBIE	9.61095	11.8668	74.574	69.5995
ENSGALG00010002500	OSR1	93.265	92.5125	74.5691	73.783
ENSGALG00010000149	.	77.0624	80.6204	74.5686	77.6446
ENSGALG00010028012	PRRX2	53.3856	51.9327	74.5416	69.5704
ENSGALG00010024358	MAPK3	104.093	104.895	74.5149	79.7965
ENSGALG00010027288	DAG1	113.828	114.607	74.5119	71.7915
ENSGALG00010022317	PSME3	78.23	76.3376	74.5029	75.2419
ENSGALG00010023431	BCAR1	87.3528	87.2407	74.4016	76.5285
ENSGALG00010005311	YME1L1	72.2219	69.5963	74.3973	74.9741
ENSGALG00010024870	TPD52L2	86.1646	88.3377	74.3456	74.9733
ENSGALG00010024452	SLC16A1	93.1364	92.189	74.2664	71.6509
ENSGALG00010001201	TUBB6	99.5387	98.2674	74.2393	76.5079
ENSGALG00010017393	VDAC1	104.716	96.1039	74.227	78.9215
ENSGALG00010022506	EBNA1BP2	72.0349	76.0958	74.1399	77.1826
ENSGALG00010005255	BZW2	60.866	60.5403	74.1396	74.622
ENSGALG00010001832	BUB3	75.6864	80.893	74.0739	75.3964
ENSGALG00010010463	ACAA2	90.4143	91.7413	74.0393	72.7351
ENSGALG00010024010	.	73.1447	74.1096	74.0202	72.3007
ENSGALG00010002929	PDHA2	73.6543	75.1476	73.9571	69.2881
ENSGALG00010008361	MATR3	95.1018	100.171	73.6297	72.4589
ENSGALG00010001697	TAF10	72.3577	68.1226	73.6248	63.8745
ENSGALG00010011453	GNPTAB	61.7505	60.1983	73.5359	75.3879
ENSGALG00010028051	GNL3	73.6345	76.8273	73.4963	73.8094
ENSGALG00010002472	CDC37	86.5526	88.3564	73.419	78.1985
ENSGALG00010027953	SLC31A1	57.2098	57.8786	73.3895	70.1301
ENSGALG00010025585	SARNP	75.6992	82.6206	73.3352	67.7802
ENSGALG00010020525	GPD1L2	308.716	306.132	73.2674	76.7566
ENSGALG00010014648	C1QTNF6	143.825	137.055	73.2051	71.3188
ENSGALG00010006353	ABCE1	81.8344	80.7708	73.1165	77.0942
ENSGALG00010026553	PLPP3	96.7358	95.9672	72.9817	72.0993
ENSGALG00010012285	FBLN1	49.7159	48.0012	72.937	71.3924
ENSGALG00010020126	NADK	76.9427	76.7948	72.8958	77.4399
ENSGALG00010021728	TMED5	70.6081	68.4963	72.818	77.6623
ENSGALG00010016584	EHBP1	114.491	117.44	72.7063	72.6578
ENSGALG00010027368	EMC3	71.5793	70.2064	72.7054	75.0914
ENSGALG00010028036	NDUFS7	82.8902	88.2551	72.5538	74.42
ENSGALG00010026036	TUBA5	95.1286	89.3854	72.5496	70.5679
ENSGALG00010027941	KLF2	73.7455	83.1447	72.4062	78.1551
ENSGALG00010017541	SREBF1	114.886	109.622	72.3803	73.3481
ENSGALG00010009205	SIRT2	82.3611	83.4457	72.3442	71.5942
ENSGALG00010020211	ADD3	64.9844	66.7188	72.2954	71.8033
ENSGALG00010009003	ALG12	70.1714	65.4377	72.2817	74.9427
ENSGALG00010024625	SPRYD3	105.433	105.761	72.2625	76.4376
ENSGALG00010018342	BNIP3L	107.487	107.432	72.229	76.8675
ENSGALG00010018649	HAGH	74.3476	75.2109	72.1954	69.8741
ENSGALG00010026088	SNRPC	85.5775	75.7747	72.138	72.9994
ENSGALG00010021454	ATP5J2	68.8613	70.2264	72.0958	72.9005
ENSGALG00010025629	ST6GAL1	87.3953	85.63	72.0889	67.8556
ENSGALG00010027110	IKBKE	8.94801	8.72426	72.0825	71.1046
ENSGALG00010024133	PSMD11	78.3962	79.9351	72.0497	74.2982
ENSGALG00010018414	EPAS1	1.86603	1.64224	72.0131	66.4307
ENSGALG00010023699	PPIG	60.0975	60.5798	72.0075	70.6813
ENSGALG00010028008	NTMT1	67.4234	67.1917	71.9397	70.6388
ENSGALG00010000186	THOC5	84.1321	82.8476	71.8819	72.2223
ENSGALG00010015889	SH3BP5	72.8497	73.8764	71.794	73.2492
ENSGALG00010021513	SDF4	62.4099	68.7467	71.7473	72.5913
ENSGALG00010016877	UBE2D3	90.54	84.8362	71.6518	81.8727
ENSGALG00010022875	SPON1	35.2395	33.7349	71.635	71.9009
ENSGALG00010022954	ADRM1	78.1762	77.2739	71.6347	69.9551
ENSGALG00010001517	CAV2	81.8149	72.5027	71.6046	78.4613
ENSGALG00010013465	CALD1	208.07	206.508	71.4275	67.7099
ENSGALG00010020558	EIF4EBP2	97.8381	106.893	71.4243	69.9309
ENSGALG00010022937	BLOC1S1	93.0694	95.3456	71.4243	78.1254
ENSGALG00010012683	MDM2	98.2444	95.1485	71.3598	71.9518
ENSGALG00010025963	OAF	24.6019	26.3665	71.3038	68.2754
ENSGALG00010009646	MVD	72.6844	74.8031	71.2431	78.4016
ENSGALG00010013493	.	119.078	117.836	71.2284	72.0262
ENSGALG00010002817	SHFM1	62.0511	62.2245	71.153	75.153
ENSGALG00010016182	ELMO2	85.0398	80.2845	71.1003	65.3359
ENSGALG00010016772	TSPAN6	93.3991	87.4041	71.078	70.4599
ENSGALG00010008700	.	71.6169	76.8134	70.991	76.7408
ENSGALG00010026388	SNRPD3	85.5282	88.1277	70.9797	74.637
ENSGALG00010029621	TAF15	71.8095	70.3617	70.9611	68.9519
ENSGALG00010010445	LMAN1L	61.8213	55.6455	70.9205	70.1179
ENSGALG00010004306	PNISR	112.601	107.999	70.8961	71.5046
ENSGALG00010027388	URM1	95.9288	96.1615	70.8393	68.7401
ENSGALG00010017089	CRTAP	95.7548	92.6705	70.819	76.4373
ENSGALG00010023442	STK25	63.9749	66.2836	70.7965	66.2214
ENSGALG00010009013	LIPG	51.7253	48.934	70.7583	71.2233
ENSGALG00010024714	SRPRB	52.5893	49.8075	70.6902	66.3378
ENSGALG00010009346	STC2	61.7953	61.7335	70.6888	65.4489
ENSGALG00010002281	TGFBR2	52.8591	53.3532	70.6786	72.5053
ENSGALG00010014859	TRAPPC3	90.6527	87.0981	70.6264	69.6474
ENSGALG00010023347	STAT5A	95.979	96.0681	70.6199	73.7428
ENSGALG00010024686	CMPK1	66.4206	71.4146	70.6198	76.6349
ENSGALG00010025984	NDUFS1	62.1108	64.4486	70.6165	65.6731
ENSGALG00010018911	CNIH1	71.3899	73.0399	70.5893	72.7531
ENSGALG00010027012	RILPL1	130.298	131.744	70.5639	69.787
ENSGALG00010012084	TMEM50B	91.7252	87.8105	70.4113	74.0192
ENSGALG00010024392	CHMP4B	79.8181	80.4414	70.3219	78.0352
ENSGALG00010025485	DENND2C	113.287	114.575	70.2464	72.5057
ENSGALG00010016623	DNAJA3	64.3304	64.065	70.1303	65.4581
ENSGALG00010005853	COMMD3	88.8785	86.709	70.1057	71.5728
ENSGALG00010016983	ZFAND2A	59.638	59.8147	70.0283	72.8405
ENSGALG00010017920	AP3M2	79.1702	76.693	69.9096	71.8331
ENSGALG00010022353	SLC39A13	107.557	107.905	69.9045	66.9799
ENSGALG00010021210	SEC24C	77.4287	76.1933	69.8843	66.1263
ENSGALG00010027198	ECM2	170.098	162.732	69.8727	69.6763
ENSGALG00010002653	EIF1AX	86.1316	82.0987	69.872	78.7556
ENSGALG00010011749	AVR7	0	0	69.8649	57.9425
ENSGALG00010005335	AHSA1	68.817	70.333	69.854	70.0505
ENSGALG00010011708	IK	82.2283	80.0886	69.843	70.8534
ENSGALG00010014243	HIGD2A	112.707	102.459	69.8396	75.0914
ENSGALG00010020364	MRPL16	76.9232	74.32	69.8119	73.9195
ENSGALG00010028556	SPTAN1	82.8363	80.8357	69.7093	67.2568
ENSGALG00010016807	VSIG4	0.133519	0	69.6773	68.7965
ENSGALG00010021637	ATP6V0D1	64.7459	64.204	69.6654	65.2492
ENSGALG00010025481	TMEM39A	70.6634	69.7141	69.5166	67.0104
ENSGALG00010021867	CXCL12	43.6691	44.2966	69.4981	69.8565
ENSGALG00010022733	PCCB	68.2311	73.4707	69.45	68.5174
ENSGALG00010026457	SSRP1	74.0829	75.9623	69.3673	69.5457
ENSGALG00010011420	HMGB3	77.7867	78.8927	69.2707	69.4602
ENSGALG00010008099	PANK3	64.3336	66.5839	69.1799	70.5784
ENSGALG00010013488	UPRT	45.3729	47.2543	69.1444	72.5925
ENSGALG00010018536	.	70.8431	53.883	69.1382	71.1146
ENSGALG00010018767	NDUFB6	70.9506	76.2014	69.1326	68.9156
ENSGALG00010022498	NAA50	84.424	88.2264	69.1002	69.1066
ENSGALG00010019640	MGRN1	153.002	148.832	69.0243	67.4582
ENSGALG00010023332	PPP1R7	65.7305	63.3114	68.9981	64.0951
ENSGALG00010001495	CCNL1	64.9186	68.3214	68.9855	73.6629
ENSGALG00010013165	NUDC	71.9318	73.0013	68.9558	63.7238
ENSGALG00010013709	PSMF1	90.3232	87.1625	68.9538	67.7078
ENSGALG00010001453	TAX1BP1	84.8268	85.8458	68.8909	67.8813
ENSGALG00010015914	SRRM1	91.087	92.0473	68.8908	68.6637
ENSGALG00010001861	CBX3	96.7398	89.8316	68.8592	72.7046
ENSGALG00010009168	MRPS12	72.9868	75.7553	68.8412	67.873
ENSGALG00010027440	TWF2	88.7395	90.8222	68.8394	68.9861
ENSGALG00010015493	OSTF1	48.7283	46.83	68.7867	64.344
ENSGALG00010007780	SIRT5	74.0081	70.9041	68.7187	69.6279
ENSGALG00010028764	ARNT	136.631	133.444	68.704	70.1521
ENSGALG00010019652	TNFRSF10B	65.7795	67.5554	68.6437	64.7074
ENSGALG00010008067	MPC2	61.1276	66.0501	68.59	67.1116
ENSGALG00010022717	ELOVL1	74.7091	74.3809	68.5327	67.1928
ENSGALG00010020978	BCL2L10	209.607	220.586	68.5237	71.3976
ENSGALG00010002329	STT3B	75.4936	72.6498	68.4838	71.1835
ENSGALG00010006602	EDNRA	36.2635	33.5574	68.4783	72.5983
ENSGALG00010007965	EGLN1	88.045	89.5568	68.4439	77.4915
ENSGALG00010016447	ID3	91.0279	92.6887	68.4112	66.2453
ENSGALG00010002352	MYL12B	91.882	84.3528	68.3935	71.4936
ENSGALG00010009180	NFKBIB	68.6698	75.867	68.3163	72.8361
ENSGALG00010014319	.	79.4262	81.5971	68.2898	62.6543
ENSGALG00010024732	AHCY	68.2279	75.2151	68.2577	65.9136
ENSGALG00010009028	PDLIM7	68.3635	68.7586	68.2504	65.6671
ENSGALG00010019634	GNG2	75.7378	88.1143	68.2055	69.5899
ENSGALG00010017522	XXYLT1	67.4035	69.7148	68.1876	66.58
ENSGALG00010018255	MFN1	59.7399	58.005	68.0824	69.1755
ENSGALG00010005991	FARP1	87.8167	93.7071	68.0631	66.575
ENSGALG00010001826	HOXA7	104.413	104.978	68.0415	69.2082
ENSGALG00010025996	CUL3	76.085	74.2372	68.0185	66.9918
ENSGALG00010021752	CSTB	93.7934	94.5471	68.0183	68.1544
ENSGALG00010027872	KDM5B	66.9951	65.5824	67.9577	68.2813
ENSGALG00010027931	ABHD17A	93.2253	97.2751	67.92	69.7703
ENSGALG00010008289	MTMR2	49.8265	49.526	67.8334	65.4565
ENSGALG00010018542	ZMIZ2	78.3622	72.4594	67.7882	71.6312
ENSGALG00010009243	BCAP29	40.839	42.234	67.7828	72.7014
ENSGALG00010024406	NUDT21	74.5804	78.2398	67.6765	68.1536
ENSGALG00010003019	TAPBP	81.6855	82.121	67.6214	71.3405
ENSGALG00010004076	COX7A2	55.9731	56.4405	67.6013	65.3014
ENSGALG00010013175	HIPK2	66.7747	66.8499	67.5782	63.4448
ENSGALG00010002614	GPAT3	34.6375	31.0763	67.5542	70.462
ENSGALG00010020338	NECAP2	37.172	37.9452	67.5498	66.3225
ENSGALG00010000367	HSD17B10	78.4879	79.7048	67.4978	73.54
ENSGALG00010006157	SNX9	166.489	165.519	67.4963	70.4699
ENSGALG00010009543	MAF1	99.807	99.3086	67.4112	66.9935
ENSGALG00010022546	MTG1	85.6231	82.5017	67.36	67.0171
ENSGALG00010022769	FXYD6	201.515	204.34	67.3586	60.4472
ENSGALG00010019050	TNS1	108.201	105.664	67.3029	63.1958
ENSGALG00010024434	B3GNT9	121.389	118.096	67.2949	61.3122
ENSGALG00010013282	SEC22B	75.0849	72.7466	67.1944	69.6792
ENSGALG00010008283	NQO1	27.4551	30.2847	67.1819	66.2672
ENSGALG00010018446	FBN1	131.373	122.606	67.1318	62.2876
ENSGALG00010021330	COMMD4	83.3262	78.0489	67.127	71.3155
ENSGALG00010003660	IGFBP7	237.928	234.755	67.0087	69.4964
ENSGALG00010008033	ACOT13	153.233	154.222	67.0064	65.3646
ENSGALG00010001708	AADAC	192.485	199.236	66.9074	69.0504
ENSGALG00010027693	RAB14	87.3178	85.0756	66.868	69.6621
ENSGALG00010004018	HNRNPD	76.1471	80.301	66.8526	71.7171
ENSGALG00010016890	UBR7	78.7939	80.1651	66.8212	66.4881
ENSGALG00010024425	MRPL40	61.0098	60.6222	66.736	65.4833
ENSGALG00010003260	ACP5	3.41817	3.60818	66.693	69.6063
ENSGALG00010028884	VAV2	52.1211	50.7988	66.6741	64.3909
ENSGALG00010008375	.	67.4831	69.5726	66.6642	65.8322
ENSGALG00010013621	PDGFRA	8.77456	8.69451	66.6384	69.4411
ENSGALG00010018265	PDCD4	95.4096	96.4716	66.5896	67.5256
ENSGALG00010004210	SYNCRIP	59.1628	57.6934	66.582	65.3708
ENSGALG00010021579	C20H20ORF24	62.0434	68.195	66.5582	68.8055
ENSGALG00010012839	TGFBI	37.964	33.7095	66.5117	63.4439
ENSGALG00010016832	DYNC1H1	88.3277	82.6398	66.5096	61.0187
ENSGALG00010013095	ADSL	78.4298	85.2092	66.4782	69.5084
ENSGALG00010018420	RHOQ	65.8668	66.4653	66.4778	72.2067
ENSGALG00010029946	METRNL	90.7401	95.6288	66.3538	68.0505
ENSGALG00010016279	PRELID3B	54.3115	57.297	66.2406	70.0835
ENSGALG00010000822	BASP1	68.0499	68.6705	66.2276	68.108
ENSGALG00010020071	.	79.8697	79.4779	66.0846	68.0982
ENSGALG00010022547	SMARCE1	87.5712	89.8877	66.0133	63.2287
ENSGALG00010022270	MRGPRH	0	0	66.0017	60.2266
ENSGALG00010013407	ZC3H15	73.4375	71.3163	65.9892	65.0158
ENSGALG00010013814	AMD1	62.4519	65.6864	65.9233	70.0528
ENSGALG00010018261	PRNP	35.0975	34.009	65.8255	62.6196
ENSGALG00010024439	UFD1L	90.2975	91.7096	65.7255	63.9652
ENSGALG00010014323	KLF4	22.7697	25.0655	65.7196	77.7769
ENSGALG00010021650	CD276	75.5259	71.0535	65.681	64.6118
ENSGALG00010000069	.	109.596	108.322	65.6627	74.1426
ENSGALG00010026484	TNKS1BP1	83.1921	83.4463	65.6115	60.6035
ENSGALG00010024107	NFE2L2	61.6503	59.5745	65.5978	64.7007
ENSGALG00010009059	MED29	92.5673	90.1378	65.5878	70.2867
ENSGALG00010008351	IST1	73.3858	75.2944	65.5703	63.4861
ENSGALG00010008474	.	113.648	111.296	65.5671	68.196
ENSGALG00010027157	.	1.22262	0.575531	65.5632	64.1299
ENSGALG00010007975	ANKRD11	79.2769	84.4785	65.3979	64.8608
ENSGALG00010003330	HEY1	38.7518	41.5311	65.3599	63.1752
ENSGALG00010017435	ACTR10	79.031	78.9679	65.3402	68.0946
ENSGALG00010004673	RAB18	87.1529	86.8844	65.3147	73.5891
ENSGALG00010008186	NOP53	79.021	81.9908	65.2722	65.5872
ENSGALG00010023252	GLG1	94.2747	93.7252	65.2515	60.8267
ENSGALG00010015193	LYPLA2	66.3132	69.5444	65.2465	63.1985
ENSGALG00010018030	POLB	46.9884	50.6853	65.2137	65.1312
ENSGALG00010011111	MRPS14	67.8879	74.4466	65.1719	63.9972
ENSGALG00010025233	WDR12	55.3838	59.3308	65.1656	64.5744
ENSGALG00010024336	TSPAN4	72.9238	70.6728	65.143	62.6928
ENSGALG00010014278	G3BP1	67.71	71.0983	65.0521	67.2215
ENSGALG00010002441	USO1	79.153	74.5733	65.0308	62.5415
ENSGALG00010018471	HHEX	11.1136	14.2477	64.9418	64.8679
ENSGALG00010012948	ST13P5	54.5189	56.8555	64.9133	64.9216
ENSGALG00010026643	YWHAH	99.8998	98.6288	64.9071	70.6066
ENSGALG00010006010	IPO5	78.4771	80.4308	64.8868	63.1096
ENSGALG00010009076	TMEM214	77.1361	75.6453	64.8847	68.8311
ENSGALG00010020309	GXYLT2	88.5634	88.8108	64.8156	70.1565
ENSGALG00010011447	LAMC1	124.945	119.729	64.7268	59.1715
ENSGALG00010011544	STOML2	67.77	72.374	64.7255	63.7345
ENSGALG00010000717	NDFIP2	103.703	99.3082	64.7055	59.4287
ENSGALG00010014797	ZDHHC9	109.779	109.472	64.6784	61.7897
ENSGALG00010012908	STRAP	62.4497	71.5795	64.6456	62.5418
ENSGALG00010012998	MAFF	80.8472	81.0982	64.633	66.3581
ENSGALG00010013123	PPFIBP1	94.422	93.5645	64.567	62.0221
ENSGALG00010004890	ACAT1	75.6649	74.7352	64.5385	66.3718
ENSGALG00010015875	DNTTIP1	74.1759	82.5055	64.5161	64.3738
ENSGALG00010029713	CPD	106.898	104.553	64.436	63.0604
ENSGALG00010027114	FLNB	66.9311	63.4712	64.3475	62.0433
ENSGALG00010019127	TMBIM1	94.4817	90.3349	64.2726	62.3484
ENSGALG00010018142	DDHD1	82.1174	81.4253	64.2695	64.6858
ENSGALG00010004454	SRI	46.4683	49.7382	64.0632	73.215
ENSGALG00010022046	CRY2	73.5892	74.888	64.0368	60.6578
ENSGALG00010008377	AKT2	73.0676	72.1801	63.9318	59.1194
ENSGALG00010001220	PLXNB2	61.0261	58.4538	63.9075	61.6893
ENSGALG00010027096	YIPF1	68.9087	65.3959	63.9018	67.5576
ENSGALG00010008227	DUSP1	23.7513	20.6033	63.8975	65.7563
ENSGALG00010021549	ANAPC16	57.2351	60.7975	63.8802	61.8181
ENSGALG00010014504	SEC63	71.2428	75.2344	63.837	65.618
ENSGALG00010009094	DARS	72.9093	72.202	63.8074	66.1407
ENSGALG00010025929	NELFE	74.1074	70.3425	63.8023	61.1604
ENSGALG00010023681	OIP5-AS1	85.5934	85.3098	63.7984	65.1436
ENSGALG00010008149	DNAJA1	69.028	71.0882	63.7321	65.2547
ENSGALG00010000047	IQGAP3	71.8925	73.4108	63.73	56.705
ENSGALG00010027751	ANGPTL4	16.3963	17.8519	63.6899	69.459
ENSGALG00010002409	CYCS	38.8783	37.6641	63.6885	62.8854
ENSGALG00010002573	MVB12A	68.6518	73.1849	63.6464	63.5233
ENSGALG00010022451	CHP1	74.3796	73.5145	63.6175	67.6668
ENSGALG00010029593	PAFAH1B1	84.2738	86.4662	63.6145	60.3365
ENSGALG00010018075	MLST8	58.9701	58.208	63.5251	60.5929
ENSGALG00010015111	ADAMTS2	105.169	96.1663	63.5244	54.279
ENSGALG00010002669	IL4I1	0.870756	0.778801	63.5238	60.0323
ENSGALG00010022840	MARVELD1	79.3231	68.9204	63.4788	58.6873
ENSGALG00010015544	RTCB	65.1107	63.9269	63.4639	62.0521
ENSGALG00010002919	.	89.8565	90.1607	63.3755	61.1879
ENSGALG00010008107	TUBB3	83.9453	84.0348	63.2706	68.6894
ENSGALG00010026192	SMIM29	68.9172	64.8835	63.2482	64.4506
ENSGALG00010021700	FLCN	101.706	100.096	63.1629	68.3592
ENSGALG00010018163	CCT7	67.0531	69.7459	63.0916	62.8316
ENSGALG00010022435	PIGK	74.7478	77.143	63.0912	63.0405
ENSGALG00010001270	DRAP1	66.6123	68.3025	63.049	64.2386
ENSGALG00010027154	PLPP2	69.2363	65.1141	62.9892	57.6843
ENSGALG00010029377	NCF1C	2.21251	3.01488	62.9656	64.2024
ENSGALG00010017183	NFYC	74.5876	71.5146	62.9212	63.5327
ENSGALG00010027531	UFC1	73.2956	84.6665	62.9141	68.2966
ENSGALG00010024854	C12orf65	68.7412	64.2948	62.9099	64.3497
ENSGALG00010025442	ABCF2	42.665	46.135	62.8788	59.1894
ENSGALG00010000625	.	149.575	141.262	62.8782	66.9595
ENSGALG00010010659	ADAMTS1	83.7568	80.0015	62.8764	70.2358
ENSGALG00010017323	.	133.16	126.837	62.8028	59.418
ENSGALG00010002225	PRDX3	66.0763	66.6625	62.7815	65.4436
ENSGALG00010006259	PPA2	61.9377	63.5178	62.7099	65.6687
ENSGALG00010012078	TMBIM4	58.6267	51.2454	62.6565	61.724
ENSGALG00010006454	SOD2	64.3568	69.0735	62.6516	64.3494
ENSGALG00010029347	PRPF8	69.755	70.0036	62.6351	59.1627
ENSGALG00010024536	URI1	70.0548	71.855	62.6185	69.8322
ENSGALG00010019264	HK2	61.9265	62.4054	62.6051	62.5822
ENSGALG00010017221	SPPL2A	68.617	71.694	62.5795	63.634
ENSGALG00010000148	.	63.2	59.9239	62.5753	59.4307
ENSGALG00010011898	RRAGA	65.9666	65.7412	62.5357	65.2835
ENSGALG00010021577	ARIH1	104.653	106.002	62.5254	63.9535
ENSGALG00010001617	TRIM3	90.6768	87.107	62.504	68.9992
ENSGALG00010020636	NBL1	176.621	178.41	62.4708	63.5042
ENSGALG00010010957	ZMAT2	69.5466	72.4268	62.4287	60.7396
ENSGALG00010029626	AP2B1	64.7991	62.0993	62.424	57.2407
ENSGALG00010000813	.	11.1761	12.9833	62.4049	62.5616
ENSGALG00010000654	.	80.1948	75.9854	62.2468	60.4575
ENSGALG00010002430	NUMA1	84.0528	83.6836	62.2292	64.1162
ENSGALG00010018294	FKBP3	65.2782	66.2162	62.1972	62.61
ENSGALG00010018919	RALB	47.3928	45.8992	62.1647	63.032
ENSGALG00010009866	NAGA	110.057	108.42	62.1236	62.1369
ENSGALG00010008046	RHOB	95.7088	97.9454	62.0935	70.3149
ENSGALG00010016433	TMED3	67.6614	68.7754	62.0658	62.0296
ENSGALG00010008311	SRP19	50.8609	50.1065	62.0159	62.768
ENSGALG00010017940	.	57.1846	59.565	62.0089	56.6827
ENSGALG00010008352	.	63.5603	60.6274	61.9934	56.9751
ENSGALG00010018970		89.6182	85.8795	61.9793	54.7095
ENSGALG00010000036	.	56.0114	58.7597	61.9793	50.4185
ENSGALG00010009943	DHX15	76.3557	76.9965	61.9291	64.4489
ENSGALG00010005789	RNASET2	14.5135	13.2592	61.8947	67.6928
ENSGALG00010016519	MEX3B	65.5022	69.9079	61.8511	61.2465
ENSGALG00010027734	CSF1	71.6154	72.0941	61.7802	65.9786
ENSGALG00010028081	UBQLN4	81.7981	79.6609	61.7672	62.5893
ENSGALG00010013831	TCERG1	80.497	80.6267	61.7582	64.1553
ENSGALG00010019313	MRPL28	70.6083	72.8675	61.6904	62.0073
ENSGALG00010023544	SSB	62.842	60.9726	61.5896	60.8115
ENSGALG00010010998	SOAT1	113.186	112.799	61.5699	65.0764
ENSGALG00010024910	UBTF	89.6241	90.3916	61.5121	60.452
ENSGALG00010010303	ETF1	66.5156	65.4978	61.4989	60.9944
ENSGALG00010025113	SDHD	62.7402	63.2242	61.4943	60.8336
ENSGALG00010005493	KLF6	90.905	87.9482	61.4274	65.6693
ENSGALG00010007719	LTBP1	57.7766	53.8146	61.424	59.0138
ENSGALG00010017721	VWA1	31.9242	31.8646	61.3129	54.5936
ENSGALG00010026203	TMX2	60.2164	57.4046	61.2599	61.0541
ENSGALG00010024149	TCIRG1	62.8162	60.737	61.1865	56.1586
ENSGALG00010006072	.	186.304	191.778	61.1522	66.1136
ENSGALG00010010995	HEBP1	74.8648	80.2705	61.1251	59.3142
ENSGALG00010016011	ADD1	86.2864	87.5216	61.0655	59.3927
ENSGALG00010029741	EMC6	58.3981	50.6772	61.0435	57.4589
ENSGALG00010024350	PGM1	43.1743	46.122	61.0431	61.4853
ENSGALG00010029445	SPHK1	31.3636	31.2492	60.9124	61.8927
ENSGALG00010020469	.	68.1302	66.8115	60.8422	53.4286
ENSGALG00010021195	GCLM	66.94	67.4954	60.8412	61.3319
ENSGALG00010005261	ATG3	75.9152	74.0545	60.8173	59.5258
ENSGALG00010017823	PPIE	69.1574	67.397	60.8142	64.0982
ENSGALG00010022397	ATF1	69.7481	69.9162	60.7364	59.4782
ENSGALG00010024869	NDUFB3	60.8687	62.808	60.6534	57.1326
ENSGALG00010024128	PHLDA2	49.4556	53.3015	60.5837	60.9058
ENSGALG00010020602	DENND2B	107.259	108.901	60.5796	58.1912
ENSGALG00010000166	PFDN6	60.5222	63.1923	60.5499	63.8951
ENSGALG00010022462	ITGA5	88.4099	82.0214	60.5244	60.325
ENSGALG00010018843	MCRIP2	50.8144	56.1431	60.5227	65.1684
ENSGALG00010005915	PAPSS1	44.1442	41.706	60.488	57.0052
ENSGALG00010028893	STXBP1	70.7735	73.6299	60.454	55.6045
ENSGALG00010001823	RALBP1	71.9135	73.2857	60.4024	62.2391
ENSGALG00010027172	.	65.6065	65.0017	60.3999	58.1879
ENSGALG00010015300	ATXN3	68.5995	68.0469	60.3998	62.86
ENSGALG00010020437	SNX4	99.2594	102.848	60.3797	59.5746
ENSGALG00010014801	MPST	71.1409	72.9878	60.3376	62.5762
ENSGALG00010028064	SPCS1	80.1559	81.3543	60.282	58.5464
ENSGALG00010022259	GET4	70.2138	71.2978	60.1155	54.6237
ENSGALG00010008189	EXOC3	55.1538	55.3451	60.1144	57.2372
ENSGALG00010010547	BST1	17.0586	17.5271	60.0843	63.0264
ENSGALG00010028115	CACTIN	65.1341	65.8225	60.0533	56.2118
ENSGALG00010020745	ABCC1	53.145	53.2931	60.0041	62.2338
ENSGALG00010020064	TMEM138	58.0958	63.938	59.9962	54.3579
ENSGALG00010019257	SLC1A4	33.1194	32.436	59.9922	56.8422
ENSGALG00010022386	SPI1	2.15428	3.20455	59.976	60.8818
ENSGALG00010006851	TMEM167A	59.6719	56.2887	59.8923	63.3292
ENSGALG00010024821	NECAP1	68.1564	69.3684	59.8862	58.3262
ENSGALG00010024519	MIEN1	71.2544	73.9621	59.8546	58.2231
ENSGALG00010021655	USP22	54.8936	55.7607	59.8407	57.2927
ENSGALG00010008408	SMARCA4	80.4879	76.3128	59.8196	62.0992
ENSGALG00010010156	IFNAR2	57.3988	60.5702	59.7558	59.6267
ENSGALG00010003993	.	76.8292	73.7925	59.7542	60.377
ENSGALG00010009486	B4GALT1	76.3488	75.8939	59.7304	58.6087
ENSGALG00010019807	ZDHHC6	53.7735	54.962	59.7129	61.6993
ENSGALG00010022252	COQ9	55.529	55.9121	59.5613	61.7977
ENSGALG00010023178	CFAP20	71.1439	68.9783	59.5374	62.1222
ENSGALG00010024866	TRAPPC4	63.599	57.6509	59.5225	56.7914
ENSGALG00010024351	SP1	78.6736	77.2803	59.4874	57.3585
ENSGALG00010010077	CCT8	64.0559	62.7095	59.4677	59.845
ENSGALG00010021580	KCTD10	73.4584	71.4797	59.4644	56.5114
ENSGALG00010012738	RAB21	63.9672	66.9594	59.4535	61.7411
ENSGALG00010028448	RIT1	73.0177	71.2002	59.4447	64.9224
ENSGALG00010021034	NPM3	42.7738	38.7124	59.4019	60.173
ENSGALG00010024086	GABARAPL1	60.1732	64.6735	59.396	58.8161
ENSGALG00010017724	FLII	75.7971	76.8555	59.3948	57.5032
ENSGALG00010009101	HIKESHI	64.3273	64.6218	59.3802	64.1787
ENSGALG00010013947	.	111.187	120.42	59.3583	65.0045
ENSGALG00010023850	DAZAP2	50.6192	50.0369	59.3375	54.8918
ENSGALG00010021168	IVNS1ABP	61.4243	57.8071	59.3144	57.4118
ENSGALG00010027036	NUCKS1	71.0088	68.6311	59.3032	57.6711
ENSGALG00010012358	STK10	13.4602	14.3996	59.2979	56.5834
ENSGALG00010029348	HGS	79.2044	81.2229	59.2819	57.0447
ENSGALG00010015180	PITHD1	56.7003	54.7785	59.2009	58.1834
ENSGALG00010029611	YWHAG	87.7496	86.0013	59.0783	61.9309
ENSGALG00010027524	TOMM40L	75.8168	78.1063	59.0751	60.401
ENSGALG00010003166	PGAP2	50.8976	53.0162	59.013	52.6285
ENSGALG00010025661	SNRPE	84.3539	82.2923	59.0125	65.4566
ENSGALG00010027471	SDHC	65.4739	66.8257	58.8964	56.8226
ENSGALG00010007529	CDH13	160.021	157.726	58.8733	56.2176
ENSGALG00010025073	IL18	29.4039	29.161	58.8056	60.1389
ENSGALG00010021657	JAGN1	67.2952	70.268	58.7276	54.9516
ENSGALG00010027393	TEX264	73.8281	72.5472	58.6773	60.1627
ENSGALG00010006025	TNFAIP3	18.4195	20.5043	58.6366	56.3302
ENSGALG00010029895	FASN	69.2184	67.7651	58.5343	55.9057
ENSGALG00010009686	MAT2B	64.3754	61.2998	58.5159	61.0688
ENSGALG00010029916	gga-mir-21	66.9827	82.6332	58.4896	69.6725
ENSGALG00010019310	CRELD1	115.657	113.431	58.4417	59.6773
ENSGALG00010008035	TDP2	97.3853	98.1412	58.438	57.6776
ENSGALG00010000797	.	2.34455	1.72171	58.3931	55.8864
ENSGALG00010011531	MTDH	67.1442	66.7661	58.3691	58.9406
ENSGALG00010023285	SLC48A1	159.186	152.516	58.3617	57.602
ENSGALG00010027050	GSTT1	81.712	80.8207	58.3326	60.7646
ENSGALG00010012538	RAP1B	68.2251	74.3093	58.2921	64.2465
ENSGALG00010014083	NIPSNAP3A	45.5124	48.713	58.2165	61.0497
ENSGALG00010028142	PMPCA	54.9488	56.8138	58.2102	56.3695
ENSGALG00010014062	GGA1	32.2217	32.2349	58.1933	54.4841
ENSGALG00010022623	TOP1	58.7806	61.3144	58.186	58.2821
ENSGALG00010018323	GOT1	74.4083	75.0324	58.1693	58.8323
ENSGALG00010010771	.	59.4332	61.3237	58.1609	61.2473
ENSGALG00010027280	HMCES	78.4246	84.3237	58.1508	63.3055
ENSGALG00010009081	HBP1	67.2054	66.5774	58.1144	58.8382
ENSGALG00010011029	HMGCR	105.823	101.932	58.1096	64.5223
ENSGALG00010029253	NUP88	58.6133	58.9683	58.1006	60.5678
ENSGALG00010018985	NOL9	57.3201	57.2671	58.0527	61.196
ENSGALG00010008262	CYB5B	70.7005	74.4822	57.9899	55.3985
ENSGALG00010029864	SLC16A3	57.5953	56.0919	57.9818	54.6724
ENSGALG00010007783	NOL7	62.9738	63.0057	57.9702	60.3239
ENSGALG00010002762	PPAN	52.2178	53.731	57.9632	62.302
ENSGALG00010027920	SCAMP4	61.6964	60.3515	57.9578	55.1775
ENSGALG00010021686	CCPG1	47.9709	48.7035	57.9503	58.8891
ENSGALG00010000143	SCARF2	242.47	240.572	57.8246	58.9611
ENSGALG00010029673	TMEM248	61.498	58.9266	57.8244	56.9345
ENSGALG00010022124	.	34.5232	35.4776	57.7799	55.2859
ENSGALG00010018312	PRPF39	77.3463	74.3994	57.7765	61.4575
ENSGALG00010013805	HSPA4	85.0097	82.124	57.7726	56.1666
ENSGALG00010014054	.	0.357329	0	57.7516	50.1009
ENSGALG00010010997	LAP3	59.323	59.6136	57.7487	53.6969
ENSGALG00010020053	LFNG	112.429	109.215	57.7409	55.9985
ENSGALG00010018506	.	97.0029	101.173	57.7311	71.7354
ENSGALG00010003017	PGM3	62.2969	61.6314	57.6569	55.0546
ENSGALG00010009117		60.5224	58.4546	57.6446	57.3265
ENSGALG00010013582	MAP4K4	110.846	115.516	57.6021	54.6757
ENSGALG00010015987	POLR2H	53.9236	53.1261	57.5773	57.0183
ENSGALG00010017601	.	65.8124	63.5909	57.5769	58.0468
ENSGALG00010010206	SCARA5	23.1382	27.1502	57.542	62.5321
ENSGALG00010001238	GOLIM4	84.2982	81.1198	57.5356	54.2276
ENSGALG00010005594	MRPL50	56.7072	55.3533	57.5226	57.1348
ENSGALG00010000177	.	76.2397	80.509	57.4899	58.9864
ENSGALG00010019581	SLC35B2	33.0211	31.5321	57.4108	53.972
ENSGALG00010001119	COMMD2	75.8675	79.3852	57.4094	58.6257
ENSGALG00010029652	LRRC59	65.2778	65.6895	57.3991	58.5172
ENSGALG00010009392	MAPRE3	72.37	68.1342	57.3817	64.1259
ENSGALG00010027137	FKBP8	72.8283	74.9641	57.2331	61.4761
ENSGALG00010022296	CIAPIN1	61.0834	60.431	57.2182	53.8712
ENSGALG00010027281	.	96.5228	90.21	57.1967	48.408
ENSGALG00010024679	MSL1	96.2048	97.7146	57.1958	60.0063
ENSGALG00010018950	TTL	64.3554	63.6979	57.1825	51.8176
ENSGALG00010016896	SPTBN1	117.528	110.625	57.1763	55.7854
ENSGALG00010022565	ARF3	68.4261	68.0034	57.1596	54.4272
ENSGALG00010021519	FNTB	60.4544	58.2189	57.1234	55.9524
ENSGALG00010025635	CHKA	58.9332	56.5986	57.1207	60.1909
ENSGALG00010005893	SFT2D1	62.0558	60.5002	57.1178	54.9609
ENSGALG00010021772	TSN	44.395	46.4089	57.1021	55.5907
ENSGALG00010015985	TIMM8A	53.2628	58.6872	57.08	55.2364
ENSGALG00010013306	ARSB	26.9422	27.7074	57.0677	57.4317
ENSGALG00010012978	HSD17B7	73.2064	73.9972	57.0595	57.0223
ENSGALG00010002809	SH3KBP1	77.0959	81.7571	57.0527	54.1506
ENSGALG00010028596	DDA1	60.6365	58.9515	57.0511	56.2201
ENSGALG00010026805	.	105.842	98.9199	57.037	52.3051
ENSGALG00010025433	CHPF2	60.6712	60.8905	57.0349	51.5328
ENSGALG00010012149	SFXN1	76.4834	79.3187	57.015	54.6327
ENSGALG00010022958	SFSWAP	80.8896	77.9054	56.9602	57.2427
ENSGALG00010025572	.	65.5247	69.1983	56.9555	60.3457
ENSGALG00010017778	PPP3R1	77.833	74.5753	56.9426	55.6321
ENSGALG00010005242	CCDC80	90.5808	90.9032	56.9336	53.9524
ENSGALG00010009623	XPO5	56.9257	56.0042	56.867	54.671
ENSGALG00010018892	APMAP	81.1452	78.1855	56.7349	55.7952
ENSGALG00010018876	GMFB	46.3145	44.9425	56.6999	59.1824
ENSGALG00010025578	ORMDL2	56.2565	54.5793	56.6875	57.592
ENSGALG00010017598	.	47.3704	51.7931	56.6652	53.4455
ENSGALG00010026321	GPBP1L1	68.9248	65.1319	56.6567	57.908
ENSGALG00010005866	DNAJC1	63.7734	64.6924	56.6295	55.5673
ENSGALG00010002197	GSTA2	50.5324	48.2427	56.6011	59.2382
ENSGALG00010021731	SRM	50.715	49.0444	56.4691	53.3519
ENSGALG00010009491	RBM34	73.6494	72.6598	56.4555	55.0786
ENSGALG00010010473	TRIM35	57.8754	61.3924	56.4418	55.5914
ENSGALG00010017685	PHC2	75.3544	77.8549	56.4085	58.4407
ENSGALG00010028455	ENSA	69.4507	70.1137	56.4017	57.8392
ENSGALG00010028247	MVP	83.7313	84.5813	56.3763	57.7553
ENSGALG00010011367	IER3IP1	59.325	60.6832	56.3655	43.2779
ENSGALG00010022695	PIK3IP1	60.0928	60.2829	56.3353	55.0469
ENSGALG00010029528	TBL2	73.7464	71.3382	56.3192	56.5407
ENSGALG00010027289	SMARCC1	68.1446	71.7105	56.2424	55.9976
ENSGALG00010023835	INAFM2	74.6818	83.852	56.2405	50.8026
ENSGALG00010004787	RIOK3	58.9009	56.03	56.2116	56.7483
ENSGALG00010009461	ZEB2	66.1545	67.4586	56.2075	55.2957
ENSGALG00010014856	MMGT1	56.3107	55.6313	56.2063	57.2357
ENSGALG00010006343	SEC23A	66.1484	66.1099	56.2041	58.6599
ENSGALG00010000155	MAZ	90.707	91.3173	56.1936	60.289
ENSGALG00010024734	ZPR1	78.2266	81.1963	56.1892	59.8641
ENSGALG00010016225	P4HA2	37.2065	38.4272	56.1882	55.9637
ENSGALG00010000432	.	65.7064	60.577	56.102	58.8699
ENSGALG00010023405	DNAJA2	53.816	54.5619	56.0562	58.8958
ENSGALG00010000795		5.48363	3.68762	56.0115	56.7124
ENSGALG00010014329	IER5	62.815	63.6073	55.976	60.561
ENSGALG00010020944	MYO5A	115.786	115.27	55.9633	55.6503
ENSGALG00010029710	BLMH	63.9679	62.0454	55.9362	58.7603
ENSGALG00010020081	gga-mir-1723	129.989	112.431	55.8849	53.8391
ENSGALG00010022266	COA3	58.1461	69.4813	55.8749	56.2845
ENSGALG00010007787	C1orf198	165.175	168.68	55.8366	55.4782
ENSGALG00010024898	NABP2	76.5137	80.1277	55.8324	61.9622
ENSGALG00010023569	LPCAT3	37.0648	34.7979	55.6353	57.082
ENSGALG00010007999	SDC1	15.8727	14.0197	55.6309	52.8362
ENSGALG00010027570	NDUFS2	56.7118	57.0763	55.6225	60.261
ENSGALG00010017577	CLPX	53.7918	55.0412	55.6225	56.4596
ENSGALG00010014162	COL18A1	207.93	212.123	55.598	54.7741
ENSGALG00010013192	B4GALT5	51.0454	50.3461	55.5576	55.9419
ENSGALG00010018340	DNPEP	73.056	72.1741	55.5567	54.7638
ENSGALG00010029582	SCPEP1	47.4229	46.2531	55.539	55.8475
ENSGALG00010003388	PXDN	41.592	40.023	55.5198	47.2575
ENSGALG00010028700	ANGPTL2	76.9683	73.391	55.4908	52.7367
ENSGALG00010001778	KAT2B	43.7452	43.9504	55.4648	50.6109
ENSGALG00010024650	PRKAG1	67.2021	65.604	55.422	52.7032
ENSGALG00010014260	ADNP	77.1354	76.4558	55.4072	54.6525
ENSGALG00010011378	TUBB2B	78.5534	78.3554	55.3836	52.1955
ENSGALG00010000821	.	13.2837	13.3514	55.3769	53.5736
ENSGALG00010029173	ZNHIT3	74.9534	70.3746	55.3697	66.3535
ENSGALG00010009388	TMED7	58.6254	59.1207	55.3673	59.0848
ENSGALG00010004369	UBE2M	57.6811	53.7905	55.3512	56.98
ENSGALG00010016797	SEC62	56.526	52.4811	55.3465	50.9993
ENSGALG00010028039	STAB1	1.45765	1.05466	55.3377	49.6599
ENSGALG00010014317	RAD23B	56.8478	55.8066	55.301	60.0804
ENSGALG00010027973	GAPVD1	52.3248	49.8956	55.2651	57.9014
ENSGALG00010002917	PGLS	59.0539	63.9794	55.2372	51.521
ENSGALG00010002965	PRSS35	95.6817	92.6068	55.1953	57.0579
ENSGALG00010027394	SLC27A4	47.0331	45.8829	55.1931	53.4106
ENSGALG00010006382	PNN	60.1836	61.3593	55.1824	52.9369
ENSGALG00010002766	NANOS1	62.144	63.2356	55.1585	67.1047
ENSGALG00010004265	PIP4K2A	37.718	42.0565	55.1567	54.58
ENSGALG00010014878	TMCO1	56.3095	59.6248	55.1126	54.5312
ENSGALG00010000788	GATD3AL1	53.8112	58.6664	55.104	53.9438
ENSGALG00010028046	SMIM4	69.254	62.6147	55.0867	58.3898
ENSGALG00010014380	SNX3	89.9894	91.0619	55.079	62.5868
ENSGALG00010029147	RABL6	80.9212	82.149	55.0535	52.2589
ENSGALG00010002148	POLR2A	52.9744	52.166	55.0499	54.8197
ENSGALG00010024673	REXO2	62.1076	61.9605	55.0372	56.0364
ENSGALG00010014180	SLC19A1	57.9093	57.1783	54.9904	55.8221
ENSGALG00010004791	FZD1	50.9477	50.8973	54.9746	52.7678
ENSGALG00010009091	EXT1	78.4699	76.8055	54.9532	52.5167
ENSGALG00010024090	SNORD97	84.191	85.814	54.9315	52.2375
ENSGALG00010027285	PTPRS	49.5797	47.4159	54.9	51.6643
ENSGALG00010008065	CHMP5	67.4244	70.0903	54.8727	57.8133
ENSGALG00010013121	PCBD2	92.1926	83.8488	54.8452	48.5063
ENSGALG00010006085	DLST	78.5348	71.8362	54.8447	54.4298
ENSGALG00010026008	NRP2	92.9352	93.5997	54.837	51.7183
ENSGALG00010019305	SNRNP27	52.3563	54.0351	54.7396	56.5503
ENSGALG00010020228	TM9SF3	57.9299	58.9173	54.6078	58.4992
ENSGALG00010029245	SKA2	90.27	92.265	54.5311	51.0093
ENSGALG00010015227	FYTTD1	61.5322	63.9836	54.5208	57.0564
ENSGALG00010014399	GAS6	73.5865	71.4369	54.5169	55.9925
ENSGALG00010016991	PDLIM3	173.527	170.9	54.509	60.805
ENSGALG00010011570	RGL1	82.3756	83.2748	54.4897	51.354
ENSGALG00010023273	HDAC7	64.854	68.7791	54.4109	53.5235
ENSGALG00010012449	SUB1	59.9709	60.1466	54.4075	57.3375
ENSGALG00010017033	LDAF1	67.2352	68.2786	54.3766	59.2484
ENSGALG00010014338	BHLHE41	79.4555	80.2801	54.305	53.8943
ENSGALG00010016949	LUC7L	74.7312	82.0601	54.2999	57.8313
ENSGALG00010013290	AKR1D1	58.9561	58.2194	54.2527	49.493
ENSGALG00010016527	MRPS34	66.4135	66.6354	54.2319	54.807
ENSGALG00010007889	DCAF6	63.9607	65.4466	54.227	54.4235
ENSGALG00010028123	RASSF1	79.4165	81.5806	54.2253	54.612
ENSGALG00010010849	ACBD6	57.8949	65.4263	54.195	53.0292
ENSGALG00010013686	UQCRQ	55.4101	52.0798	54.1527	51.7765
ENSGALG00010010986	NARS	63.7055	63.3877	54.1264	54.1485
ENSGALG00010020673	MMS19	54.598	51.2578	54.0511	51.4271
ENSGALG00010005828	LPAR1	14.5101	13.9492	54.0352	54.9199
ENSGALG00010001353	GLRX3	61.7117	65.2065	54.0189	55.2948
ENSGALG00010006847	SEL1L	61.2901	56.5662	53.9899	52.8447
ENSGALG00010029341	SLC43A2	56.4623	56.6537	53.9455	51.4676
ENSGALG00010003512	.	2.73226	2.96809	53.911	52.3527
ENSGALG00010029429	UBE2G1	62.4787	60.4484	53.872	54.3701
ENSGALG00010029755	ACOX1	55.9074	56.7235	53.8601	51.8738
ENSGALG00010024761	OSGIN1	21.5232	20.815	53.8203	53.3904
ENSGALG00010026588	CCND3	14.2884	16.5591	53.8038	53.1158
ENSGALG00010004451	CLDND1	81.8075	72.8069	53.7712	54.9856
ENSGALG00010028165	NFIC	74.4117	73.871	53.7148	51.7904
ENSGALG00010014122	ABCA1	61.7833	58.7881	53.6705	51.4279
ENSGALG00010022250	SLC25A28	75.1228	75.7078	53.6636	53.872
ENSGALG00010005978	VPS16	68.1778	69.6984	53.6278	56.9341
ENSGALG00010022780	DYNC1I2	57.3058	62.5594	53.6248	53.094
ENSGALG00010014340	EFNB1	55.7655	56.7841	53.6203	51.0773
ENSGALG00010011992	YEATS4	41.8994	47.1173	53.5999	57.0825
ENSGALG00010004034	NEDD8	61.766	64.0742	53.5462	55.7528
ENSGALG00010016097	FNIP1	115.216	110.806	53.516	51.9668
ENSGALG00010025057	SCP2	88.8603	89.9672	53.4924	55.6632
ENSGALG00010028888	WDR5B	61.8788	59.7066	53.4323	52.6923
ENSGALG00010029686	KCTD2	64.6722	66.1137	53.4233	52.9775
ENSGALG00010016344	SMIM14	62.4574	62.2662	53.3976	59.3516
ENSGALG00010025951	TBRG4	55.4108	55.0194	53.3665	51.2862
ENSGALG00010008016	GSR	49.1836	46.3049	53.3624	56.7446
ENSGALG00010020248	NOLC1	36.7178	37.1262	53.3454	53.3962
ENSGALG00010024250	AP2A2	71.428	68.4653	53.345	53.4378
ENSGALG00010005610	MTHFD1L	38.3828	35.8687	53.3325	50.6373
ENSGALG00010022439	IFI35	72.7216	69.478	53.3079	55.285
ENSGALG00010005453	UST	75.5319	74.9028	53.3011	57.4548
ENSGALG00010025056	RBMS2	64.5206	62.9744	53.2082	52.5682
ENSGALG00010010689	POFUT2	66.3246	64.0082	53.1375	53.0763
ENSGALG00010000232	.	60.0546	54.6109	53.0796	50.88
ENSGALG00010006029	HSDL2	47.1699	48.5492	53.0252	51.2297
ENSGALG00010016059	EPDR1	49.8014	50.4785	52.9925	56.1825
ENSGALG00010027785	.	31.2241	33.7491	52.9738	51.8727
ENSGALG00010005629	NRP1	42.8129	40.705	52.9638	53.2252
ENSGALG00010019649	TMEM63B	79.8101	77.1883	52.9567	50.1539
ENSGALG00010000452	SLC8B1	52.8028	54.7072	52.9505	56.8012
ENSGALG00010023833	PIP4K2C	52.3047	54.5166	52.9436	48.4781
ENSGALG00010004781	.	69.7122	70.7915	52.9306	51.4303
ENSGALG00010005887	CCNH	51.9233	55.982	52.9073	56.5143
ENSGALG00010016549	PTPRA	40.9463	38.9445	52.9044	49.8193
ENSGALG00010010850		49.9878	53.7338	52.9023	56.0537
ENSGALG00010013305	THOC2	60.9469	61.1587	52.882	53.3328
ENSGALG00010001307	CALU	71.0108	70.0541	52.8693	55.171
ENSGALG00010007067	CASP3	53.2984	52.7556	52.8569	60.3821
ENSGALG00010019954	CYB561A3	28.3885	29.1113	52.815	49.7056
ENSGALG00010024403	HMBS	68.0697	66.7395	52.7973	53.2335
ENSGALG00010013214	RAI14	49.9466	49.2368	52.6984	49.948
ENSGALG00010014816	TST	52.0651	52.1338	52.6675	54.2706
ENSGALG00010023038	gga-mir-2129	60.0122	56.4997	52.6427	49.167
[truncated: 28,109 more rows]
