# Supplementary material for: Ribosome Incorporation Transdifferentiates Chick Primary Cells and Induces Their Proliferation by Secreting Growth Factors
Source: J Dev Biol. 2025 Jun 1;13(2):19. doi: 10.3390/jdb13020019 (PMC12193757; doi:10.3390/jdb13020019)
Supplement: Supplementary file 1 [file jdb-13-00019-s001.zip › Table S7. RNA- Sequencing-Significant DEG analysis by TPM for growth factor.xlsx]

## Sheet: Sheet1
Ensembl gene ID	Symbol	Full Name	control 1	control 2	RICs 1	RICs 2
ENSGALG00010022511	IGFBP4	insulin like growth factor binding protein 4	748.386	757.824	1049.57	1049.19
ENSGALG00010027332	HDGF	hepatoma-derived growth factor	184.928	184.081	162.493	164.998
ENSGALG00010028746	MYDGF	myeloid derived growth factor	153.217	134.241	137.77	127.379
ENSGALG00010017332	FGFR1	fibroblast growth factor receptor 1	189.734	191.9	121.208	122.257
ENSGALG00010019716	VEGFA	vascular endothelial growth factor A	85.7772	79.9035	97.4259	99.9039
ENSGALG00010019282	IGFBP2	insulin like growth factor binding protein 2	118.687	117.317	91.2729	90.5139
ENSGALG00010005146	TGFB3	transforming growth factor beta 3	253.473	250.747	83.32	78.6733
ENSGALG00010008327	TGFB1	transforming growth factor beta 1	98.039	103.744	79.8864	75.6533
ENSGALG00010027211	HDGFRP2	hepatoma-derived growth factor-related protein 2	79.8153	81.8024	79.3272	80.9285
ENSGALG00010002281	TGFBR2	transforming growth factor beta receptor 2	52.8591	53.3532	70.6786	72.5053
ENSGALG00010003660	IGFBP7	insulin like growth factor binding protein 7	237.928	234.755	67.0087	69.4964
ENSGALG00010013621	PDGFRA	platelet-derived growth factor receptor, alpha polypeptide	8.77456	8.69451	66.6384	69.4411
ENSGALG00010012839	TGFBI	transforming growth factor beta induced	37.964	33.7095	66.5117	63.4439
ENSGALG00010004219	FGF2	fibroblast growth factor 2	41.3085	41.6748	44.1878	47.5501
ENSGALG00010013792	FGF10	fibroblast growth factor 10	5.82221	6.14085	33.3213	31.1927
ENSGALG00010001411	FGFR2	fibroblast growth factor receptor 2	6.00368	5.17585	30.5467	28.0629
ENSGALG00010019470	TGFB2	transforming growth factor beta 2	50.0237	50.861	28.255	29.3686
ENSGALG00010019277	IGFBP5	insulin like growth factor binding protein 5	164.538	165.694	26.5327	27.6803
ENSGALG00010006351	IGF2R	insulin like growth factor 2 receptor	33.9416	32.4727	25.3507	23.2968
ENSGALG00010007381	EGFR	epidermal growth factor receptor	39.5291	37.3735	25.1111	25.0403
ENSGALG00010005249	PDGFD	platelet derived growth factor D	79.8972	76.3074	25.0253	24.0849
ENSGALG00010015862	PDGFRL	platelet derived growth factor receptor like	119.782	117.516	24.2131	25.0205
ENSGALG00010022082	TGFBR3	transforming growth factor beta receptor 3	46.533	43.67	23.0645	23.8259
ENSGALG00010007951	TGFBR1	ransforming growth factor beta receptor 1	21.9306	22.9412	21.9161	23.5435
ENSGALG00010016094	FGF7	fibroblast growth factor 7	27.4005	31.0027	20.2437	21.1149
ENSGALG00010016785	PDGFRB	platelet derived growth factor receptor beta	79.1008	77.9589	18.8822	18.4171
ENSGALG00010006107	PGF	placental growth factor homolog	19.6624	21.2133	18.8399	15.3888
ENSGALG00010024655	IGF2BP2	insulin like growth factor 2 mRNA binding protein 2	36.8157	35.1755	17.6255	18.6651
ENSGALG00010017706	FGFRL1	fibroblast growth factor receptor-like 1	19.3629	20.1678	16.9216	15.4907
ENSGALG00010024697	IGF2BP1	insulin like growth factor 2 mRNA binding protein 1	18.3094	18.422	15.5365	14.9199
ENSGALG00010016746	HDGFL3	hepatoma-derived growth factor, related protein 3	38.9432	38.1111	13.5573	14.0991
ENSGALG00010014748	FGFR1OP2	FGFR1 oncogene partner 2	13.1195	12.2024	12.934	11.8744
ENSGALG00010010457	AGGF1	angiogenic factor with G-patch and FHA domains 1	13.0756	13.2198	12.745	14.2459
ENSGALG00010012624	PDGFB	platelet derived growth factor subunit B	1.67519	1.29406	11.7089	9.93349
ENSGALG00010013217	TGFBRAP1	transforming growth factor beta receptor associated protein 1	6.22176	6.88268	10.9361	12.3032
ENSGALG00010024580	IGF2	insulin like growth factor 2	4.83931	4.24029	10.2062	10.5668
ENSGALG00010002471	OGFRL1	opioid growth factor receptor like 1	2.87346	2.70528	9.44177	10.7354
ENSGALG00010002554	EGFL6	EGF like domain multiple 6	14.6097	15.4898	8.60452	8.43724
ENSGALG00010008688	HBEGF	heparin binding EGF like growth factor	4.38778	3.62513	7.86985	7.26304
ENSGALG00010001476	IGF2BP3	insulin like growth factor 2 mRNA binding protein 3	12.4181	12.494	7.50959	7.05691
ENSGALG00010013552	FGF16	fibroblast growth factor 16	2.87049	2.97966	7.37309	7.22792
ENSGALG00010008429	IGFBP3	insulin like growth factor binding protein 3	7.62377	7.88066	7.11504	7.82202
ENSGALG00010016986	GFER	growth factor, augmenter of liver regeneration	9.37405	8.27722	6.61312	6.94713
ENSGALG00010006486	FGFR1OP	FGFR1 oncogene partner	4.73188	4.35647	6.17234	7.62305
ENSGALG00010022308	OGFR	opioid growth factor receptor	6.11078	5.45395	5.95305	5.2759
ENSGALG00010022164	PDGFA	platelet derived growth factor subunit A	7.95441	6.86644	4.81257	5.06042
ENSGALG00010001454	VEGFD	vascular endothelial growth factor D	2.95076	3.69298	4.77704	4.57181
ENSGALG00010005184	FGF14	fibroblast growth factor 14	6.28165	6.57109	4.47637	4.39268
ENSGALG00010018730	IGF1R	insulin like growth factor 1 receptor	7.27538	7.31753	4.37531	4.64967
ENSGALG00010016940	FGFR3	fibroblast growth factor receptor 3	1.65189	1.47841	4.05549	4.38819
ENSGALG00010018423	IGFALS	insulin like growth factor binding protein acid labile subunit	10.4488	11.0984	3.76637	4.17549
ENSGALG00010010439	HGF	hepatocyte growth factor	18.7794	18.0295	3.57893	3.62372
ENSGALG00010011810	FGFR4	fibroblast growth factor receptor 4	3.71621	3.17408	3.39556	4.62259
ENSGALG00010008185	PDGFC	platelet derived growth factor C	1.29697	2.10693	3.1631	3.56279
ENSGALG00010010399	FGF18	fibroblast growth factor 18	7.65373	9.66226	2.20244	1.98223
ENSGALG00010018590	TGFA	transforming growth factor alpha	1.13899	0.946167	1.69662	1.39225
ENSGALG00010025423	NGF	nerve growth factor	0.381705	0.47436	1.43283	1.44308
ENSGALG00010017638	GFRA2	GDNF family receptor alpha 2	19.3047	18.8024	1.24127	1.5454
ENSGALG00010012913	EGFLAM	EGF like, fibronectin type III and laminin G domains	0.693242	0.701012	1.01352	0.912181
ENSGALG00010024218	NGFR	nerve growth factor receptor	0.0276054	0.103959	1.00746	0.888218
ENSGALG00010003259	VEGFC	vascular endothelial growth factor C	0.566089	0.592173	0.749545	0.730817
ENSGALG00010028919	EGFL7	EGF like domain multiple 7	0.34728	0.0467077	0.702055	0.365813
ENSGALG00010005381	FGF9	fibroblast growth factor 9	1.91566	1.90601	0.664746	0.86094
ENSGALG00010021409	MEGF6	multiple EGF like domains 6	1.89646	1.71475	0.419546	0.239145
ENSGALG00010017904	MEGF11	multiple EGF like domains 11	0.0230121	0.259982	0.342784	0.277659
ENSGALG00010018048	GFRA4	GDNF family receptor alpha 4	0.228745	0.450291	0.325248	0.278788
ENSGALG00010017434	FGF13	fibroblast growth factor 13	0.237462	0.139727	0.287398	0.278559
ENSGALG00010022662	GFRA1	GDNF family receptor alpha 1	0.370613	0.146914	0.27603	0.22228
ENSGALG00010027553	FGF22	fibroblast growth factor 22	0.544387	0.0569471	0.270304	0.0405461
ENSGALG00010014166	FGF12	fibroblast growth factor 12	2.17608	2.04871	0.270121	0.547004
ENSGALG00010010259	IGF1	insulin like growth factor 1	0.373409	0.292961	0.23176	0.375457
ENSGALG00010011921	MEGF10	multiple EGF like domains 10	9.27577	9.08849	0.0729407	0.0281347
ENSGALG00010025480	FGF19	fibroblast growth factor 19	0	0	0.0702009	0.157954
ENSGALG00010028823	GFI1B	growth factor independent 1B transcriptional repressor	0	0	0.0505047	0.0227274
ENSGALG00010021040	FGF8	fibroblast growth factor 8	0	0	0.0350268	0.0945736
ENSGALG00010010483	FGFBP1	fibroblast growth factor binding protein 1	0.0244858	0	0.00911844	0.0246201
ENSGALG00010013399	FGF1	fibroblast growth factor 1	0.399606	0.250811	0	0.0892883
ENSGALG00010014161	GFRA3	GDNF family receptor alpha 3	0.0831646	0.0195742	0	0.0418104
ENSGALG00010010467	FGFBP2	fibroblast growth factor binding protein 2	0.0454453	0.0855708	0	0
ENSGALG00010021864	GFI1	growth factor independent 1 transcriptional repressor	0.0452434	0	0	0.0303277
ENSGALG00010008417	IGFBP1	insulin like growth factor binding protein 1	0.0359739	0	0	0
ENSGALG00010021515	FGF23	fibroblast growth factor 23	0	0.161345	0	0
ENSGALG00010022459	FGF6	fibroblast growth factor 6	0	0.0629272	0	0
ENSGALG00010025483	FGF4	fibroblast growth factor 4	0	0.0354389	0	0

## Sheet: factor
Ensembl gene ID	Symbol	Full Name	control 1	control 2	RICs 1	RICs 2	control	RICs	con_log2(TPMmean+1)	rics_log2(TPM+1)	log2FC
ENSGALG00010028746	MYDGF	myeloid derived growth factor	153.217	134.241	137.77	127.379	143.729	132.574	7.17721151427454	7.0615002266105	-0.116549762071097
ENSGALG00010027332	HDGF	hepatoma-derived growth factor	184.928	184.081	162.493	164.998	184.505	163.746	7.53531191056301	7.36409547315547	-0.172202062725561
ENSGALG00010006107	PGF	placental growth factor homolog	19.6624	21.2133	18.8399	15.3888	20.4379	17.1143	4.42208912269736	4.17905848579868	-0.256040580844666
ENSGALG00010024697	IGF2BP1	insulin like growth factor 2 mRNA binding protein 1	18.3094	18.422	15.5365	14.9199	18.3657	15.2282	4.27543227060978	4.02043063647253	-0.270269491336033
ENSGALG00010008327	TGFB1	transforming growth factor beta 1	98.039	103.744	79.8864	75.6533	100.892	77.7699	6.67089074727225	6.29957189538749	-0.375522359258635
ENSGALG00010019282	IGFBP2	insulin like growth factor binding protein 2	118.687	117.317	91.2729	90.5139	118.002	90.8934	6.89484376371163	6.52188921018224	-0.376565768382649
ENSGALG00010016986	GFER	growth factor, augmenter of liver regeneration	9.37405	8.27722	6.61312	6.94713	8.82563	6.78012	3.29655042927507	2.95979331742024	-0.380387988841065
ENSGALG00010016094	FGF7	fibroblast growth factor 7	27.4005	31.0027	20.2437	21.1149	29.2016	20.6793	4.91655131009505	4.43824633555956	-0.497858171465966
ENSGALG00010005184	FGF14	fibroblast growth factor 14	6.28165	6.57109	4.47637	4.39268	6.42637	4.43452	2.89265753332724	2.44215378701119	-0.535225048633065
ENSGALG00010022164	PDGFA	platelet derived growth factor subunit A	7.95441	6.86644	4.81257	5.06042	7.41042	4.93649	3.07217794157715	2.569610802123	-0.586069063086141
ENSGALG00010001476	IGF2BP3	insulin like growth factor 2 mRNA binding protein 3	12.4181	12.494	7.50959	7.05691	12.4561	7.28325	3.75018490940086	3.05019639888533	-0.774194965711238
ENSGALG00010019470	TGFB2	transforming growth factor beta 2	50.0237	50.861	28.255	29.3686	50.4423	28.8118	5.68488458846006	4.89781188322417	-0.807975324541295
ENSGALG00010002554	EGFL6	EGF like domain multiple 6	14.6097	15.4898	8.60452	8.43724	15.0498	8.52088	4.00447922444859	3.25109513211839	-0.82066527701548
ENSGALG00010027553	FGF22	fibroblast growth factor 22	0.544387	0.0569471	0.270304	0.0405461	0.300667	0.155425	0.3792517467856	0.208423499685156	-0.951949248422045
ENSGALG00010024655	IGF2BP2	insulin like growth factor 2 mRNA binding protein 2	36.8157	35.1755	17.6255	18.6651	35.9956	18.1453	5.20928329285792	4.25891797594968	-0.988226606944574
ENSGALG00010005381	FGF9	fibroblast growth factor 9	1.91566	1.90601	0.664746	0.86094	1.91084	0.762843	1.5414345847769	0.817903821112808	-1.32474784982064
ENSGALG00010018423	IGFALS	insulin like growth factor binding protein acid labile subunit	10.4488	11.0984	3.76637	4.17549	10.7736	3.97093	3.55747933308998	2.31351491283407	-1.43994798985939
ENSGALG00010016746	HDGFL3	hepatoma-derived growth factor, related protein 3	38.9432	38.1111	13.5573	14.0991	38.5272	13.8282	5.3047728620901	3.89027002662826	-1.47826460434458
ENSGALG00010005146	TGFB3	transforming growth factor beta 3	253.473	250.747	83.32	78.6733	252.11	80.9967	7.98362024879153	6.35749341083228	-1.63811839815305
ENSGALG00010005249	PDGFD	platelet derived growth factor D	79.8972	76.3074	25.0253	24.0849	78.1023	24.5551	6.3056477833464	4.67553923230603	-1.66934248533559
ENSGALG00010003660	IGFBP7	insulin like growth factor binding protein 7	237.928	234.755	67.0087	69.4964	236.341	68.2526	7.89081927552387	6.1137956133167	-1.7919164950747
ENSGALG00010010439	HGF	hepatocyte growth factor	18.7794	18.0295	3.57893	3.62372	18.4045	3.60132	4.27831655168207	2.20204818508446	-2.35345739688019
ENSGALG00010014166	FGF12	fibroblast growth factor 12	2.17608	2.04871	0.270121	0.547004	2.1124	0.408562	1.63802579938715	0.494223556599158	-2.37025194553538
ENSGALG00010021409	MEGF6	multiple EGF like domains 6	1.89646	1.71475	0.419546	0.239145	1.80561	0.329345	1.48831305556452	0.410716012772173	-2.45481076571371
ENSGALG00010019277	IGFBP5	insulin like growth factor binding protein 5	164.538	165.694	26.5327	27.6803	165.116	27.1065	7.37604763362555	4.81283115348692	-2.60677036637192
ENSGALG00010013399	FGF1	fibroblast growth factor 1	0.399606	0.250811	0	0.0892883	0.325208	0.0446441	0.406219156374069	0.0630115643699068	-2.86482151599173
ENSGALG00010017638	GFRA2	GDNF family receptor alpha 2	19.3047	18.8024	1.24127	1.5454	19.0535	1.39333	4.32578550844009	1.2590203578536	-3.77344891450984
ENSGALG00010011921	MEGF10	multiple EGF like domains 10	9.27577	9.08849	0.0729407	0.0281347	9.18213	0.0505377	3.34796778431385	0.0711279133898191	-7.505325842288
ENSGALG00010019716	VEGFA	vascular endothelial growth factor A	85.7772	79.9035	97.4259	99.9039	82.8404	98.6649	6.38957302666069	6.63901319848392	0.252202688285803
ENSGALG00010022511	IGFBP4	insulin like growth factor binding protein 4	748.386	757.824	1049.57	1049.19	753.105	1049.38	9.55862146629222	10.0366983249232	0.478617100777242
ENSGALG00010001454	VEGFD	vascular endothelial growth factor D	2.95076	3.69298	4.77704	4.57181	3.32187	4.67443	2.11165441622268	2.50447485297808	0.492795717682681
ENSGALG00010012839	TGFBI	transforming growth factor beta induced	37.964	33.7095	66.5117	63.4439	35.8367	64.9778	5.20307343573234	6.04390844143946	0.85850721396019
ENSGALG00010008688	HBEGF	heparin binding EGF like growth factor	4.38778	3.62513	7.86985	7.26304	4.00646	7.56644	2.32378998238053	3.09869658384745	0.917288598981819
ENSGALG00010008185	PDGFC	platelet derived growth factor C	1.29697	2.10693	3.1631	3.56279	1.70195	3.36294	1.43400058436597	2.12530224680242	0.982537102325632
ENSGALG00010024580	IGF2	insulin like growth factor 2	4.83931	4.24029	10.2062	10.5668	4.5398	10.3865	2.46983403584408	3.50924859098348	1.19400452836333
ENSGALG00010013552	FGF16	fibroblast growth factor 16	2.87049	2.97966	7.37309	7.22792	2.92507	7.3005	1.97272015334749	3.05319887784227	1.31952247152804
ENSGALG00010025423	NGF	nerve growth factor	0.381705	0.47436	1.43283	1.44308	0.428032	1.43795	0.514028792728849	1.28567116541661	1.7482257873753
ENSGALG00010013792	FGF10	fibroblast growth factor 10	5.82221	6.14085	33.3213	31.1927	5.98153	32.257	2.80354314867969	5.05558740440034	2.43102722820354
ENSGALG00010012624	PDGFB	platelet derived growth factor subunit B	1.67519	1.29406	11.7089	9.93349	1.48462	10.8212	1.31302781506353	3.56330258198291	2.86568834566879

## Sheet: factor_value
gene	con	ribo
PDGFB	1.31303	3.5633
FGF10	2.80354	5.05559
NGF	0.514029	1.28567
FGF16	1.97272	3.0532
IGF2	2.46983	3.50925
FGF9	1.54143	0.817904
IGFALS	3.55748	2.31351
HDGFL3	5.30477	3.89027
TGFB3	7.98362	6.35749
PDGFD	6.30565	4.67554
IGFBP7	7.89082	6.1138
HGF	4.27832	2.20205
FGF12	1.63803	0.494224
MEGF6	1.48831	0.410716
IGFBP5	7.37605	4.81283
FGF1	0.406219	0.0630116
GFRA2	4.32579	1.25902
MEGF10	3.34797	0.0711279
			RICs/Con
IGF2	4.5398	10.3865	2.28787
FGF16	2.92507	7.3005	2.49583
NGF	0.428032	1.43795	3.35945
FGF10	5.98153	32.257	5.39277
PDGFB	1.48462	10.8212	7.28884
Gene	Control	Rics
PDGFB	1	7.28884
FGF10	1	5.39277
NGF	1	3.35945
FGF16	1	2.49583
IGF2	1	2.28787
